# Supplementary material for: 4-Methyl-6-(piperidin-1-yl)pyrimidin-2-amine
Source: Acta Crystallogr Sect E Struct Rep Online. 2013 Jan 9;69(Pt 2):o197. doi: 10.1107/S1600536812050982 (PMC3569258; doi:10.1107/S1600536812050982)
Supplement: Supplementary file 1 [file e-69-0o197-sup1.cif]

##############################################################################
#                                                                            #
# This CIF contains the data in a paper accepted for publication in          #
# Acta Crystallographica Section E. It conforms to the requirements of       #
# Notes for Authors for Acta Crystallographica Section E, and has been       #
# peer reviewed under the auspices of the IUCr Commission on Journals.       #
#                                                                            #
# Full details of the Crystallographic Information File format               #
# are given in the paper "The Crystallographic Information File (CIF):       #
# a New Standard Archive File for Crystallography" by S. R. Hall, F. H.      #
# Allen and I. D. Brown [Acta Cryst. (1991), A47, 655-685].                  #
#                                                                            #
# The current version of the core CIF dictionary is obtainable from          #
# ftp://ftp.iucr.org/pub/cif_core.dic.                                       #
#                                                                            #
# Software is freely available for graphical display of the structure(s)     #
# in this CIF. For information consult the CIF software page                 #
# http://www.iucr.org/resources/cif/software.                                #
#                                                                            #
# This file may be used for bona fide research purposes within the           #
# scientific community so long as proper attribution is given to the journal # 
# article from which it was obtained.                                        #
#                                                                            #
##############################################################################
data_I
_audit_creation_method     SHELXL-97
_chemical_name_systematic
;
4-Methyl-6-(piperidin-1-yl)pyrimidin-2-amine
;
_chemical_name_common     ?
_chemical_formula_moiety     'C10 H16 N4'
_chemical_formula_sum     'C10 H16 N4'
_chemical_formula_iupac     'C10 H16 N4'
_chemical_formula_weight     192.27
_chemical_melting_point     455
_symmetry_cell_setting     monoclinic
_symmetry_space_group_name_H-M     'P 21/n'
_symmetry_space_group_name_Hall     '-P 2yn'
loop_
    _symmetry_equiv_pos_as_xyz
    'x, y, z'
    '-x+1/2, y+1/2, -z+1/2'
    '-x, -y, -z'
    'x-1/2, -y-1/2, z-1/2'
_cell_length_a     13.9605(4)
_cell_length_b     8.7564(3)
_cell_length_c     17.7055(6)
_cell_angle_alpha     90.00
_cell_angle_beta     104.381(2)
_cell_angle_gamma     90.00
_cell_volume     2096.57(12)
_cell_formula_units_Z     8
_cell_measurement_reflns_used     308
_cell_measurement_theta_min     1.7
_cell_measurement_theta_max     25.0
_cell_measurement_temperature     293(2)
_cell_special_details     Prism
_exptl_crystal_description     Prism
_exptl_crystal_colour     colourless
_exptl_crystal_size_max     0.24
_exptl_crystal_size_mid     0.22
_exptl_crystal_size_min     0.20
_exptl_crystal_density_diffrn     1.218
_exptl_crystal_density_meas     ?
_exptl_crystal_density_method     'not measured'
_exptl_crystal_F_000     832
_exptl_absorpt_coefficient_mu     0.078
_exptl_absorpt_correction_type     multi-scan
_exptl_absorpt_process_details     '(SADABS; Bruker, 2004)'
_exptl_absorpt_correction_T_min     0.972
_exptl_absorpt_correction_T_max     0.985
_exptl_special_details     ?
_diffrn_ambient_temperature     293(2)
_diffrn_radiation_type     MoK\a
_diffrn_radiation_wavelength     0.71073
_diffrn_radiation_source     'fine-focus sealed tube'
_diffrn_radiation_monochromator     graphite
_diffrn_measurement_device_type     'Bruker APEXII'
_diffrn_measurement_method     '\f and \w scans'
_diffrn_detector_area_resol_mean     1.20
_diffrn_reflns_number     15644
_diffrn_reflns_av_R_equivalents     0.0266
_diffrn_reflns_av_sigmaI/netI     0.0215
_diffrn_reflns_theta_min     1.67
_diffrn_reflns_theta_max     25.00
_diffrn_reflns_theta_full     25.00
_diffrn_measured_fraction_theta_max     1.000
_diffrn_measured_fraction_theta_full     1.000
_diffrn_reflns_limit_h_min     -16
_diffrn_reflns_limit_h_max     16
_diffrn_reflns_limit_k_min     -10
_diffrn_reflns_limit_k_max     10
_diffrn_reflns_limit_l_min     -11
_diffrn_reflns_limit_l_max     21
_diffrn_standards_number     0
_diffrn_standards_interval_count     ?
_diffrn_standards_interval_time     ?
_diffrn_standards_decay_%     ?
_refine_special_details
;
Refinement of <i>F</i>^2^ against ALL reflections. The weighted <i>R</i>-factor
<i>wR</i> and goodness of fit <i>S</i> are based on <i>F</i>^2^, conventional
<i>R</i>-factors <i>R</i> are based on <i>F</i>, with <i>F</i> set to zero for
negative <i>F</i>^2^. The threshold expression of <i>F</i>^2^ >
\s(<i>F</i>^2^) is used only for calculating <i>R</i>-factors(gt) <i>etc</i>.
and is not relevant to the choice of reflections for refinement.
<i>R</i>-factors based on <i>F</i>^2^ are statistically about twice as large
as those based on <i>F</i>, and <i>R</i>- factors based on ALL data will be
even larger.
;
_reflns_number_total     3708
_reflns_number_gt     2657
_reflns_threshold_expression     I>2\s(I)
_refine_ls_structure_factor_coef     Fsqd
_refine_ls_matrix_type     full
_refine_ls_R_factor_all     0.0723
_refine_ls_R_factor_gt     0.0511
_refine_ls_wR_factor_gt     0.1566
_refine_ls_wR_factor_ref     0.1705
_refine_ls_goodness_of_fit_ref     1.099
_refine_ls_restrained_S_all     1.099
_refine_ls_number_reflns     3708
_refine_ls_number_parameters     308
_refine_ls_number_restraints     0
_refine_ls_number_constraints     0
_refine_ls_hydrogen_treatment     mixed
_refine_ls_weighting_scheme     calc
_refine_ls_weighting_details
         'calc w=1/[\s^2^(Fo^2^)+(0.0937P)^2^+0.2814P] where P=(Fo^2^+2Fc^2^)/3'
_atom_sites_solution_hydrogens     geom
_atom_sites_solution_primary     direct
_atom_sites_solution_secondary     difmap
_refine_ls_shift/su_max     0.006
_refine_ls_shift/su_mean     0.009
_refine_diff_density_max     0.295
_refine_diff_density_min     -0.203
_refine_ls_extinction_method     none
_refine_ls_extinction_coef     ?
loop_
    _atom_type_symbol
    _atom_type_description
    _atom_type_scat_dispersion_real
    _atom_type_scat_dispersion_imag
    _atom_type_scat_source
    'C' 'C' 0.0033 0.0016
                         'International Tables Vol C Tables 4.2.6.8 and 6.1.1.4'
    'H' 'H' 0.0000 0.0000
                         'International Tables Vol C Tables 4.2.6.8 and 6.1.1.4'
    'N' 'N' 0.0061 0.0033
                         'International Tables Vol C Tables 4.2.6.8 and 6.1.1.4'
_computing_data_collection     'APEX2 (Bruker, 2004)'
_computing_cell_refinement     'APEX2 and SAINT-Plus (Bruker, 2004)'
_computing_data_reduction     'SAINT-Plus and XPREP (Bruker, 2004)'
_computing_structure_solution     'SHELXS97 (Sheldrick, 2008)'
_computing_structure_refinement     'SHELXL97 (Sheldrick, 2008)'
_computing_molecular_graphics     'ORTEP-3 (Farrugia, 2012)'
_computing_publication_material     'SHELXL97 (Sheldrick, 2008)'
loop_
    _atom_site_type_symbol
    _atom_site_label
    _atom_site_fract_x
    _atom_site_fract_y
    _atom_site_fract_z
    _atom_site_U_iso_or_equiv
    _atom_site_adp_type
    _atom_site_calc_flag
    _atom_site_refinement_flags
    _atom_site_occupancy
    _atom_site_symmetry_multiplicity
    _atom_site_disorder_assembly
    _atom_site_disorder_group
    C C20A -0.0217(5) 1.3253(10) 0.2458(5) 0.0712(18) Uani d P 0.508(11) 1 A 1
    H H20A 0.0420 1.3494 0.2804 0.085 Uiso calc PR 0.508(11) 1 A 1
    H H20B -0.0421 1.4113 0.2110 0.085 Uiso calc PR 0.508(11) 1 A 1
    C C16A -0.1147(5) 1.1602(10) 0.1412(5) 0.0704(17) Uani d P 0.508(11) 1 A 1
    H H16A -0.1335 1.2501 0.1089 0.085 Uiso calc PR 0.508(11) 1 A 1
    H H16B -0.1116 1.0740 0.1075 0.085 Uiso calc PR 0.508(11) 1 A 1
    C C19A -0.0960(6) 1.2997(13) 0.2928(5) 0.083(2) Uani d P 0.508(11) 1 A 1
    H H19A -0.1003 1.3892 0.3241 0.100 Uiso calc PR 0.508(11) 1 A 1
    H H19B -0.0767 1.2131 0.3274 0.100 Uiso calc PR 0.508(11) 1 A 1
    C C17A -0.1892(5) 1.1300(10) 0.1878(5) 0.0796(19) Uani d P 0.508(11) 1 A 1
    H H17A -0.1695 1.0418 0.2212 0.096 Uiso calc PR 0.508(11) 1 A 1
    H H17B -0.2535 1.1095 0.1532 0.096 Uiso calc PR 0.508(11) 1 A 1
    C C20B -0.0077(4) 1.2596(9) 0.2749(4) 0.0596(15) Uani d P 0.492(11) 1 A 2
    H H20C 0.0531 1.3173 0.2917 0.072 Uiso calc PR 0.492(11) 1 A 2
    H H20D -0.0096 1.1832 0.3142 0.072 Uiso calc PR 0.492(11) 1 A 2
    C C16B -0.1007(5) 1.0966(10) 0.1681(5) 0.0660(17) Uani d P 0.492(11) 1 A 2
    H H16C -0.1055 1.0146 0.2038 0.079 Uiso calc PR 0.492(11) 1 A 2
    H H16D -0.0980 1.0518 0.1185 0.079 Uiso calc PR 0.492(11) 1 A 2
    C C19B -0.0955(6) 1.3643(11) 0.2640(6) 0.082(2) Uani d P 0.492(11) 1 A 2
    H H19C -0.0924 1.4413 0.2253 0.098 Uiso calc PR 0.492(11) 1 A 2
    H H19D -0.0945 1.4157 0.3127 0.098 Uiso calc PR 0.492(11) 1 A 2
    C C17B -0.1888(5) 1.1995(12) 0.1571(5) 0.083(2) Uani d P 0.492(11) 1 A 2
    H H17C -0.2486 1.1418 0.1352 0.099 Uiso calc PR 0.492(11) 1 A 2
    H H17D -0.1840 1.2806 0.1210 0.099 Uiso calc PR 0.492(11) 1 A 2
    N N2 0.34290(11) 0.69695(17) 0.02892(9) 0.0568(4) Uani d . 1 1 . .
    N N1 0.45148(11) 0.81391(17) -0.04021(9) 0.0567(4) Uani d . 1 1 . .
    N N6 0.06632(13) 1.04169(19) 0.12363(10) 0.0651(5) Uani d . 1 1 . .
    C C1 0.39782(13) 0.8129(2) 0.01325(10) 0.0521(4) Uani d . 1 1 . .
    N N5 0.24230(13) 1.01232(19) 0.15556(9) 0.0625(4) Uani d . 1 1 . .
    N N8 -0.01255(12) 1.1855(2) 0.19909(10) 0.0691(5) Uani d . 1 1 . .
    N N3 0.39837(14) 0.9424(2) 0.05401(11) 0.0667(5) Uani d . 1 1 . .
    C C13 0.16605(15) 1.1656(2) 0.23497(11) 0.0633(5) Uani d . 1 1 . .
    H H13 0.1719 1.2282 0.2783 0.076 Uiso calc R 1 1 A .
    C C12 0.07320(15) 1.1318(2) 0.18608(11) 0.0592(5) Uani d . 1 1 A .
    C C3 0.39578(15) 0.5598(2) -0.06970(13) 0.0666(5) Uani d . 1 1 . .
    H H3 0.3949 0.4715 -0.0991 0.080 Uiso calc R 1 1 . .
    C C2 0.34414(14) 0.5670(2) -0.01117(12) 0.0595(5) Uani d . 1 1 . .
    C C14 0.24743(15) 1.1046(2) 0.21758(11) 0.0617(5) Uani d . 1 1 A .
    C C4 0.44712(14) 0.6853(2) -0.08232(11) 0.0602(5) Uani d . 1 1 . .
    C C11 0.15060(16) 0.9868(2) 0.11237(11) 0.0622(5) Uani d . 1 1 . .
    N N4 0.29598(14) 0.4436(2) 0.00895(12) 0.0778(6) Uani d . 1 1 . .
    C C5 0.50160(19) 0.6890(3) -0.14531(15) 0.0847(7) Uani d . 1 1 . .
    H H5A 0.4642 0.7467 -0.1888 0.127 Uiso calc R 1 1 . .
    H H5B 0.5104 0.5866 -0.1618 0.127 Uiso calc R 1 1 . .
    H H5C 0.5650 0.7360 -0.1257 0.127 Uiso calc R 1 1 . .
    N N7 0.1425(2) 0.8938(3) 0.04986(13) 0.0840(6) Uani d . 1 1 . .
    C C6 0.23128(17) 0.4557(3) 0.06164(14) 0.0758(6) Uani d . 1 1 . .
    H H6A 0.2446 0.5506 0.0906 0.091 Uiso calc R 1 1 . .
    H H6B 0.2446 0.3720 0.0987 0.091 Uiso calc R 1 1 . .
    C C10 0.2798(2) 0.3038(3) -0.03645(18) 0.0907(8) Uani d . 1 1 . .
    H H10A 0.2916 0.2164 -0.0017 0.109 Uiso calc R 1 1 . .
    H H10B 0.3259 0.2987 -0.0693 0.109 Uiso calc R 1 1 . .
    C C15 0.34854(17) 1.1346(3) 0.26812(13) 0.0859(7) Uani d . 1 1 . .
    H H15A 0.3760 1.0413 0.2928 0.129 Uiso calc R 1 1 A .
    H H15B 0.3444 1.2084 0.3073 0.129 Uiso calc R 1 1 . .
    H H15C 0.3902 1.1734 0.2368 0.129 Uiso calc R 1 1 . .
    C C7 0.12597(18) 0.4514(3) 0.01778(16) 0.0875(7) Uani d . 1 1 . .
    H H7A 0.1102 0.5441 -0.0128 0.105 Uiso calc R 1 1 . .
    H H7B 0.0846 0.4481 0.0544 0.105 Uiso calc R 1 1 . .
    C C18 -0.19444(19) 1.2695(4) 0.23650(17) 0.1021(9) Uani d . 1 1 . .
    H H18A -0.2134 1.3573 0.2027 0.122 Uiso calc R 1 1 A 1
    H H18B -0.2445 1.2545 0.2652 0.122 Uiso calc R 1 1 A 1
    C C9 0.1765(2) 0.2990(3) -0.08581(17) 0.0976(9) Uani d . 1 1 . .
    H H9A 0.1656 0.2034 -0.1143 0.117 Uiso calc R 1 1 . .
    H H9B 0.1667 0.3816 -0.1234 0.117 Uiso calc R 1 1 . .
    C C8 0.1027(2) 0.3137(3) -0.03636(18) 0.0964(8) Uani d . 1 1 . .
    H H8A 0.1042 0.2217 -0.0056 0.116 Uiso calc R 1 1 . .
    H H8B 0.0367 0.3243 -0.0700 0.116 Uiso calc R 1 1 . .
    H HN3B 0.4368(16) 1.015(3) 0.0472(12) 0.068(6) Uiso d . 1 1 . .
    H HN3A 0.3653(15) 0.953(2) 0.0914(12) 0.061(6) Uiso d . 1 1 . .
    H HN7B 0.194(2) 0.851(3) 0.0398(15) 0.092(8) Uiso d . 1 1 . .
    H HN7A 0.086(2) 0.875(3) 0.0231(15) 0.086(9) Uiso d . 1 1 . .
loop_
    _atom_site_aniso_label
    _atom_site_aniso_U_11
    _atom_site_aniso_U_22
    _atom_site_aniso_U_33
    _atom_site_aniso_U_12
    _atom_site_aniso_U_13
    _atom_site_aniso_U_23
    C20A 0.075(4) 0.070(4) 0.072(4) -0.002(3) 0.025(3) -0.007(3)
    C16A 0.078(4) 0.074(4) 0.057(4) 0.000(3) 0.011(3) 0.001(3)
    C19A 0.083(4) 0.105(6) 0.068(4) -0.003(4) 0.032(3) -0.011(3)
    C17A 0.065(3) 0.089(4) 0.084(4) -0.008(3) 0.017(3) 0.011(3)
    C20B 0.061(3) 0.059(4) 0.057(3) 0.006(3) 0.012(2) -0.007(2)
    C16B 0.057(3) 0.079(4) 0.056(4) -0.003(3) 0.000(3) -0.002(3)
    C19B 0.086(4) 0.083(5) 0.078(5) 0.020(4) 0.023(4) -0.011(3)
    C17B 0.065(3) 0.104(6) 0.073(4) 0.014(4) 0.003(3) -0.007(4)
    N2 0.0565(9) 0.0569(9) 0.0578(9) -0.0122(7) 0.0157(7) -0.0061(7)
    N1 0.0557(9) 0.0573(9) 0.0586(9) -0.0092(7) 0.0170(7) -0.0045(7)
    N6 0.0722(11) 0.0659(10) 0.0625(10) -0.0134(8) 0.0269(8) -0.0161(8)
    C1 0.0476(10) 0.0558(11) 0.0506(10) -0.0043(8) 0.0080(8) -0.0007(8)
    N5 0.0732(11) 0.0646(10) 0.0541(9) -0.0036(8) 0.0242(8) -0.0026(8)
    N8 0.0650(10) 0.0764(11) 0.0697(11) -0.0104(8) 0.0240(8) -0.0231(9)
    N3 0.0783(12) 0.0551(10) 0.0747(12) -0.0164(9) 0.0338(10) -0.0126(9)
    C13 0.0738(13) 0.0672(12) 0.0518(11) -0.0099(10) 0.0210(10) -0.0125(9)
    C12 0.0715(13) 0.0561(11) 0.0553(11) -0.0114(9) 0.0257(10) -0.0069(9)
    C3 0.0682(12) 0.0600(12) 0.0760(13) -0.0113(9) 0.0260(10) -0.0174(10)
    C2 0.0543(10) 0.0578(11) 0.0660(12) -0.0095(9) 0.0143(9) -0.0046(9)
    C14 0.0727(13) 0.0650(12) 0.0512(11) -0.0045(10) 0.0228(10) 0.0006(9)
    C4 0.0548(11) 0.0660(12) 0.0611(11) -0.0064(9) 0.0169(9) -0.0076(10)
    C11 0.0795(14) 0.0564(11) 0.0561(11) -0.0109(10) 0.0272(11) -0.0068(9)
    N4 0.0822(12) 0.0612(10) 0.0997(14) -0.0233(9) 0.0408(11) -0.0137(10)
    C5 0.0928(17) 0.0897(16) 0.0841(16) -0.0221(13) 0.0457(13) -0.0206(13)
    N7 0.0812(16) 0.0935(15) 0.0811(14) -0.0078(12) 0.0272(12) -0.0374(12)
    C6 0.0790(15) 0.0723(14) 0.0811(14) -0.0201(11) 0.0292(12) -0.0006(12)
    C10 0.1000(19) 0.0553(13) 0.126(2) -0.0135(12) 0.0452(17) -0.0109(13)
    C15 0.0708(14) 0.120(2) 0.0663(14) -0.0035(13) 0.0170(11) -0.0171(14)
    C7 0.0761(15) 0.0896(17) 0.0987(18) -0.0061(13) 0.0251(13) 0.0031(15)
    C18 0.0704(16) 0.145(3) 0.0921(18) 0.0128(16) 0.0228(13) -0.0197(18)
    C9 0.124(2) 0.0717(16) 0.0945(19) -0.0238(15) 0.0227(17) -0.0130(13)
    C8 0.0778(16) 0.0921(18) 0.111(2) -0.0215(13) 0.0074(14) -0.0036(16)
_geom_special_details
;
All e.s.d.'s (except the e.s.d. in the dihedral angle between two l.s. planes)
are estimated using the full covariance matrix. The cell e.s.d.'s are taken
into account individually in the estimation of e.s.d.'s in distances, angles
and torsion angles; correlations between e.s.d.'s in cell parameters are only
used when they are defined by crystal symmetry. An approximate (isotropic)
treatment of cell e.s.d.'s is used for estimating e.s.d.'s involving l.s.
planes.
;
loop_
    _geom_bond_atom_site_label_1
    _geom_bond_atom_site_label_2
    _geom_bond_site_symmetry_2
    _geom_bond_distance
    _geom_bond_publ_flag
    C20A C19A . 1.500(11) ?
    C20A N8 . 1.500(7) ?
    C20A H20A . 0.9700 ?
    C20A H20B . 0.9700 ?
    C16A C17A . 1.504(11) ?
    C16A N8 . 1.552(7) ?
    C16A H16A . 0.9700 ?
    C16A H16B . 0.9700 ?
    C19A C18 . 1.507(9) ?
    C19A H19A . 0.9700 ?
    C19A H19B . 0.9700 ?
    C17A C18 . 1.507(7) ?
    C17A H17A . 0.9700 ?
    C17A H17B . 0.9700 ?
    C20B N8 . 1.477(6) ?
    C20B C19B . 1.504(11) ?
    C20B H20C . 0.9700 ?
    C20B H20D . 0.9700 ?
    C16B N8 . 1.445(6) ?
    C16B C17B . 1.498(12) ?
    C16B H16C . 0.9700 ?
    C16B H16D . 0.9700 ?
    C19B C18 . 1.580(9) ?
    C19B H19C . 0.9700 ?
    C19B H19D . 0.9700 ?
    C17B C18 . 1.553(7) ?
    C17B H17C . 0.9700 ?
    C17B H17D . 0.9700 ?
    N2 C1 . 1.342(2) ?
    N2 C2 . 1.344(2) ?
    N1 C4 . 1.344(2) ?
    N1 C1 . 1.345(2) ?
    N6 C11 . 1.331(3) ?
    N6 C12 . 1.342(2) ?
    C1 N3 . 1.343(2) ?
    N5 C11 . 1.337(3) ?
    N5 C14 . 1.351(2) ?
    N8 C12 . 1.358(3) ?
    N3 HN3B . 0.86(2) ?
    N3 HN3A . 0.90(2) ?
    C13 C14 . 1.358(3) ?
    C13 C12 . 1.400(3) ?
    C13 H13 . 0.9300 ?
    C3 C4 . 1.361(3) ?
    C3 C2 . 1.403(3) ?
    C3 H3 . 0.9300 ?
    C2 N4 . 1.366(2) ?
    C14 C15 . 1.495(3) ?
    C4 C5 . 1.498(3) ?
    C11 N7 . 1.356(3) ?
    N4 C10 . 1.451(3) ?
    N4 C6 . 1.455(3) ?
    C5 H5A . 0.9600 ?
    C5 H5B . 0.9600 ?
    C5 H5C . 0.9600 ?
    N7 HN7B . 0.86(3) ?
    N7 HN7A . 0.83(3) ?
    C6 C7 . 1.483(3) ?
    C6 H6A . 0.9700 ?
    C6 H6B . 0.9700 ?
    C10 C9 . 1.490(4) ?
    C10 H10A . 0.9700 ?
    C10 H10B . 0.9700 ?
    C15 H15A . 0.9600 ?
    C15 H15B . 0.9600 ?
    C15 H15C . 0.9600 ?
    C7 C8 . 1.524(4) ?
    C7 H7A . 0.9700 ?
    C7 H7B . 0.9700 ?
    C18 H18A . 0.9700 ?
    C18 H18B . 0.9700 ?
    C9 C8 . 1.514(4) ?
    C9 H9A . 0.9700 ?
    C9 H9B . 0.9700 ?
    C8 H8A . 0.9700 ?
    C8 H8B . 0.9700 ?
loop_
    _geom_angle_atom_site_label_1
    _geom_angle_atom_site_label_2
    _geom_angle_atom_site_label_3
    _geom_angle_site_symmetry_1
    _geom_angle_site_symmetry_3
    _geom_angle
    _geom_angle_publ_flag
    C19A C20A N8 . . 110.5(7) ?
    C19A C20A H20A . . 109.6 ?
    N8 C20A H20A . . 109.6 ?
    C19A C20A H20B . . 109.6 ?
    N8 C20A H20B . . 109.5 ?
    H20A C20A H20B . . 108.1 ?
    C17A C16A N8 . . 108.1(7) ?
    C17A C16A H16A . . 110.1 ?
    N8 C16A H16A . . 110.1 ?
    C17A C16A H16B . . 110.1 ?
    N8 C16A H16B . . 110.1 ?
    H16A C16A H16B . . 108.4 ?
    C20A C19A C18 . . 107.5(7) ?
    C20A C19A H19A . . 110.2 ?
    C18 C19A H19A . . 110.2 ?
    C20A C19A H19B . . 110.2 ?
    C18 C19A H19B . . 110.2 ?
    H19A C19A H19B . . 108.5 ?
    C16A C17A C18 . . 108.0(6) ?
    C16A C17A H17A . . 110.1 ?
    C18 C17A H17A . . 110.1 ?
    C16A C17A H17B . . 110.1 ?
    C18 C17A H17B . . 110.1 ?
    H17A C17A H17B . . 108.4 ?
    N8 C20B C19B . . 107.4(7) ?
    N8 C20B H20C . . 110.2 ?
    C19B C20B H20C . . 110.2 ?
    N8 C20B H20D . . 110.2 ?
    C19B C20B H20D . . 110.2 ?
    H20C C20B H20D . . 108.5 ?
    N8 C16B C17B . . 108.6(7) ?
    N8 C16B H16C . . 110.0 ?
    C17B C16B H16C . . 110.0 ?
    N8 C16B H16D . . 110.0 ?
    C17B C16B H16D . . 110.0 ?
    H16C C16B H16D . . 108.3 ?
    C20B C19B C18 . . 110.0(6) ?
    C20B C19B H19C . . 109.7 ?
    C18 C19B H19C . . 109.7 ?
    C20B C19B H19D . . 109.7 ?
    C18 C19B H19D . . 109.7 ?
    H19C C19B H19D . . 108.2 ?
    C16B C17B C18 . . 110.2(6) ?
    C16B C17B H17C . . 109.6 ?
    C18 C17B H17C . . 109.6 ?
    C16B C17B H17D . . 109.6 ?
    C18 C17B H17D . . 109.6 ?
    H17C C17B H17D . . 108.1 ?
    C1 N2 C2 . . 116.66(16) ?
    C4 N1 C1 . . 115.39(15) ?
    C11 N6 C12 . . 116.79(17) ?
    N2 C1 N3 . . 117.06(17) ?
    N2 C1 N1 . . 126.63(16) ?
    N3 C1 N1 . . 116.30(16) ?
    C11 N5 C14 . . 114.52(17) ?
    C12 N8 C16B . . 116.9(3) ?
    C12 N8 C20B . . 117.6(3) ?
    C16B N8 C20B . . 115.1(4) ?
    C12 N8 C20A . . 125.1(3) ?
    C16B N8 C20A . . 117.9(4) ?
    C12 N8 C16A . . 122.9(3) ?
    C20B N8 C16A . . 119.3(4) ?
    C20A N8 C16A . . 106.9(5) ?
    C1 N3 HN3B . . 117.9(14) ?
    C1 N3 HN3A . . 123.4(13) ?
    HN3B N3 HN3A . . 118(2) ?
    C14 C13 C12 . . 118.35(18) ?
    C14 C13 H13 . . 120.8 ?
    C12 C13 H13 . . 120.8 ?
    N6 C12 N8 . . 117.23(18) ?
    N6 C12 C13 . . 119.96(18) ?
    N8 C12 C13 . . 122.81(18) ?
    C4 C3 C2 . . 118.24(18) ?
    C4 C3 H3 . . 120.9 ?
    C2 C3 H3 . . 120.9 ?
    N2 C2 N4 . . 117.42(17) ?
    N2 C2 C3 . . 120.31(17) ?
    N4 C2 C3 . . 122.24(18) ?
    N5 C14 C13 . . 122.76(19) ?
    N5 C14 C15 . . 116.32(18) ?
    C13 C14 C15 . . 120.91(19) ?
    N1 C4 C3 . . 122.61(18) ?
    N1 C4 C5 . . 115.69(17) ?
    C3 C4 C5 . . 121.69(18) ?
    N6 C11 N5 . . 127.62(18) ?
    N6 C11 N7 . . 116.2(2) ?
    N5 C11 N7 . . 116.2(2) ?
    C2 N4 C10 . . 122.80(19) ?
    C2 N4 C6 . . 122.29(17) ?
    C10 N4 C6 . . 112.38(17) ?
    C4 C5 H5A . . 109.5 ?
    C4 C5 H5B . . 109.5 ?
    H5A C5 H5B . . 109.5 ?
    C4 C5 H5C . . 109.5 ?
    H5A C5 H5C . . 109.5 ?
    H5B C5 H5C . . 109.5 ?
    C11 N7 HN7B . . 121.5(18) ?
    C11 N7 HN7A . . 117.4(19) ?
    HN7B N7 HN7A . . 121(3) ?
    N4 C6 C7 . . 110.8(2) ?
    N4 C6 H6A . . 109.5 ?
    C7 C6 H6A . . 109.5 ?
    N4 C6 H6B . . 109.5 ?
    C7 C6 H6B . . 109.5 ?
    H6A C6 H6B . . 108.1 ?
    N4 C10 C9 . . 110.1(2) ?
    N4 C10 H10A . . 109.6 ?
    C9 C10 H10A . . 109.6 ?
    N4 C10 H10B . . 109.6 ?
    C9 C10 H10B . . 109.6 ?
    H10A C10 H10B . . 108.2 ?
    C14 C15 H15A . . 109.5 ?
    C14 C15 H15B . . 109.5 ?
    H15A C15 H15B . . 109.5 ?
    C14 C15 H15C . . 109.5 ?
    H15A C15 H15C . . 109.5 ?
    H15B C15 H15C . . 109.5 ?
    C6 C7 C8 . . 112.2(2) ?
    C6 C7 H7A . . 109.2 ?
    C8 C7 H7A . . 109.2 ?
    C6 C7 H7B . . 109.2 ?
    C8 C7 H7B . . 109.2 ?
    H7A C7 H7B . . 107.9 ?
    C19A C18 C17A . . 110.8(5) ?
    C19A C18 C17B . . 115.2(4) ?
    C17A C18 C19B . . 116.0(4) ?
    C17B C18 C19B . . 104.4(6) ?
    C19A C18 H18A . . 109.5 ?
    C17A C18 H18A . . 109.5 ?
    C19A C18 H18B . . 109.5 ?
    C17A C18 H18B . . 109.5 ?
    C17B C18 H18B . . 128.8 ?
    C19B C18 H18B . . 126.7 ?
    H18A C18 H18B . . 108.1 ?
    C10 C9 C8 . . 110.9(2) ?
    C10 C9 H9A . . 109.5 ?
    C8 C9 H9A . . 109.5 ?
    C10 C9 H9B . . 109.5 ?
    C8 C9 H9B . . 109.5 ?
    H9A C9 H9B . . 108.0 ?
    C9 C8 C7 . . 111.2(2) ?
    C9 C8 H8A . . 109.4 ?
    C7 C8 H8A . . 109.4 ?
    C9 C8 H8B . . 109.4 ?
    C7 C8 H8B . . 109.4 ?
    H8A C8 H8B . . 108.0 ?
loop_
    _geom_torsion_atom_site_label_1
    _geom_torsion_atom_site_label_2
    _geom_torsion_atom_site_label_3
    _geom_torsion_atom_site_label_4
    _geom_torsion_site_symmetry_1
    _geom_torsion_site_symmetry_2
    _geom_torsion_site_symmetry_3
    _geom_torsion_site_symmetry_4
    _geom_torsion
    _geom_torsion_publ_flag
    N8 C20A C19A C18 . . . . -61.6(12) ?
    N8 C16A C17A C18 . . . . 62.1(10) ?
    N8 C20B C19B C18 . . . . 59.8(11) ?
    N8 C16B C17B C18 . . . . -60.5(12) ?
    C2 N2 C1 N3 . . . . -178.88(17) ?
    C2 N2 C1 N1 . . . . 2.3(3) ?
    C4 N1 C1 N2 . . . . 1.2(3) ?
    C4 N1 C1 N3 . . . . -177.69(17) ?
    C17B C16B N8 C12 . . . . -156.0(6) ?
    C17B C16B N8 C20B . . . . 59.8(12) ?
    C17B C16B N8 C20A . . . . 26.6(13) ?
    C17B C16B N8 C16A . . . . -45.9(10) ?
    C19B C20B N8 C12 . . . . 156.4(6) ?
    C19B C20B N8 C16B . . . . -59.6(12) ?
    C19B C20B N8 C20A . . . . 43.2(8) ?
    C19B C20B N8 C16A . . . . -28.6(12) ?
    C19A C20A N8 C12 . . . . -141.8(6) ?
    C19A C20A N8 C16B . . . . 35.4(14) ?
    C19A C20A N8 C20B . . . . -56.9(9) ?
    C19A C20A N8 C16A . . . . 63.1(12) ?
    C17A C16A N8 C12 . . . . 141.3(5) ?
    C17A C16A N8 C16B . . . . 55.4(10) ?
    C17A C16A N8 C20B . . . . -33.4(11) ?
    C17A C16A N8 C20A . . . . -62.9(10) ?
    C11 N6 C12 N8 . . . . -178.51(18) ?
    C11 N6 C12 C13 . . . . 0.9(3) ?
    C16B N8 C12 N6 . . . . 25.3(5) ?
    C20B N8 C12 N6 . . . . 168.6(4) ?
    C20A N8 C12 N6 . . . . -157.5(5) ?
    C16A N8 C12 N6 . . . . -6.2(5) ?
    C16B N8 C12 C13 . . . . -154.1(5) ?
    C20B N8 C12 C13 . . . . -10.8(5) ?
    C20A N8 C12 C13 . . . . 23.1(6) ?
    C16A N8 C12 C13 . . . . 174.4(4) ?
    C14 C13 C12 N6 . . . . -0.3(3) ?
    C14 C13 C12 N8 . . . . 179.10(19) ?
    C1 N2 C2 N4 . . . . 174.23(18) ?
    C1 N2 C2 C3 . . . . -4.0(3) ?
    C4 C3 C2 N2 . . . . 2.5(3) ?
    C4 C3 C2 N4 . . . . -175.7(2) ?
    C11 N5 C14 C13 . . . . 0.5(3) ?
    C11 N5 C14 C15 . . . . 179.23(19) ?
    C12 C13 C14 N5 . . . . -0.4(3) ?
    C12 C13 C14 C15 . . . . -179.1(2) ?
    C1 N1 C4 C3 . . . . -2.9(3) ?
    C1 N1 C4 C5 . . . . 176.35(18) ?
    C2 C3 C4 N1 . . . . 1.2(3) ?
    C2 C3 C4 C5 . . . . -178.0(2) ?
    C12 N6 C11 N5 . . . . -0.9(3) ?
    C12 N6 C11 N7 . . . . 178.89(18) ?
    C14 N5 C11 N6 . . . . 0.3(3) ?
    C14 N5 C11 N7 . . . . -179.58(19) ?
    N2 C2 N4 C10 . . . . 171.1(2) ?
    C3 C2 N4 C10 . . . . -10.7(3) ?
    N2 C2 N4 C6 . . . . 10.5(3) ?
    C3 C2 N4 C6 . . . . -171.3(2) ?
    C2 N4 C6 C7 . . . . 103.3(2) ?
    C10 N4 C6 C7 . . . . -59.1(3) ?
    C2 N4 C10 C9 . . . . -101.0(3) ?
    C6 N4 C10 C9 . . . . 61.3(3) ?
    N4 C6 C7 C8 . . . . 52.6(3) ?
    C20A C19A C18 C17A . . . . 60.3(12) ?
    C20A C19A C18 C17B . . . . 27.0(14) ?
    C20A C19A C18 C19B . . . . -46.2(9) ?
    C16A C17A C18 C19A . . . . -61.9(12) ?
    C16A C17A C18 C17B . . . . 42.7(7) ?
    C16A C17A C18 C19B . . . . -31.3(13) ?
    C16B C17B C18 C19A . . . . 33.2(14) ?
    C16B C17B C18 C17A . . . . -55.6(8) ?
    C16B C17B C18 C19B . . . . 61.3(12) ?
    C20B C19B C18 C19A . . . . 54.9(9) ?
    C20B C19B C18 C17A . . . . -31.0(13) ?
    C20B C19B C18 C17B . . . . -61.6(12) ?
    N4 C10 C9 C8 . . . . -56.8(3) ?
    C10 C9 C8 C7 . . . . 51.3(3) ?
    C6 C7 C8 C9 . . . . -49.5(3) ?
loop_
    _geom_hbond_atom_site_label_D
    _geom_hbond_atom_site_label_H
    _geom_hbond_atom_site_label_A
    _geom_hbond_site_symmetry_A
    _geom_hbond_distance_DH
    _geom_hbond_distance_HA
    _geom_hbond_distance_DA
    _geom_hbond_angle_DHA
    N3 HN3B N1 3_675 0.86(2) 2.19(2) 3.043(2) 173.3(19)
    N3 HN3A N5 1 0.90(2) 2.34(2) 3.210(2) 162.1(17)
_iucr_refine_instructions_details
;
TITL MANB in P2(1)/n
CELL  0.71073  13.9605   8.7564  17.7055   90.000  104.381   90.000
ZERR    8.00   0.0004   0.0003   0.0006    0.000    0.002    0.000
LATT   1
SYMM  1/2 - X, 1/2 + Y, 1/2 - Z
SFAC  C    H    N
UNIT  80   128  32
MERG   2
OMIT     0.00  50.00
SHEL 13 0.8
SIMU C18 C17B C19A C17A C19B
DELU C18 C17B C19A C17A C19B
SIMU N8 C20A C16B C20B C16A
DELU N8 C20A C16B C20B C16A
FMAP   2
PLAN   10
ACTA
HTAB N3 N1_$1
EQIV $1 -X+1, -Y+2, -Z
HTAB N3 N5_$2
EQIV $2 X, Y, Z
BOND   $H
CONF
L.S.   4
TEMP    20.00
WGHT      0.0937      0.2814
FVAR       0.18471   0.50924
PART    1
C20A  1   -0.021684    1.325403    0.245720    21.00000    0.07505    0.07121 =
         0.07187   -0.00684    0.02507   -0.00183
AFIX  23
H20A  2    0.042059    1.349432    0.280338    21.00000   -1.20000
H20B  2   -0.041970    1.411350    0.210851    21.00000   -1.20000
AFIX   0
C16A  1   -0.114655    1.160205    0.141252    21.00000    0.07760    0.07325 =
         0.05719    0.00103    0.01088   -0.00038
AFIX  23
H16A  2   -0.133461    1.250163    0.109008    21.00000   -1.20000
H16B  2   -0.111535    1.074064    0.107499    21.00000   -1.20000
AFIX   0
C19A  1   -0.096135    1.299989    0.292700    21.00000    0.08318    0.10565 =
         0.06835   -0.01121    0.03276   -0.00308
AFIX  23
H19A  2   -0.076815    1.213540    0.327399    21.00000   -1.20000
H19B  2   -0.100390    1.389579    0.323925    21.00000   -1.20000
AFIX   0
C17A  1   -0.189142    1.129857    0.187732    21.00000    0.06521    0.09050 =
         0.08276    0.01065    0.01695   -0.00827
AFIX  23
H17A  2   -0.253412    1.109253    0.153056    21.00000   -1.20000
H17B  2   -0.169360    1.041655    0.221108    21.00000   -1.20000
AFIX   0
PART    2
C20B  1   -0.007612    1.259817    0.274898   -21.00000    0.06047    0.06000 =
         0.05636   -0.00706    0.01214    0.00559
AFIX  23
H20C  2    0.053255    1.317646    0.291540   -21.00000   -1.20000
H20D  2   -0.009390    1.183627    0.314296   -21.00000   -1.20000
AFIX   0
C16B  1   -0.100617    1.096542    0.168131   -21.00000    0.05701    0.07779 =
         0.05550   -0.00242    0.00060   -0.00310
AFIX  23
H16C  2   -0.105512    1.014758    0.203936   -21.00000   -1.20000
H16D  2   -0.097843    1.051473    0.118673   -21.00000   -1.20000
AFIX   0
C19B  1   -0.095420    1.364371    0.263936   -21.00000    0.08662    0.08318 =
         0.07775   -0.01068    0.02344    0.01985
AFIX  23
H19C  2   -0.092336    1.441330    0.225204   -21.00000   -1.20000
H19D  2   -0.094345    1.415897    0.312638   -21.00000   -1.20000
AFIX   0
C17B  1   -0.188830    1.199546    0.156968   -21.00000    0.06432    0.10439 =
         0.07284   -0.00581    0.00300    0.01474
AFIX  23
H17C  2   -0.248595    1.141920    0.134992   -21.00000   -1.20000
H17D  2   -0.183853    1.280671    0.120832   -21.00000   -1.20000
AFIX   0
PART    0
N2    3    0.342888    0.697001    0.028901    11.00000    0.05651    0.05683 =
         0.05778   -0.00610    0.01569   -0.01206
N1    3    0.451471    0.813873   -0.040212    11.00000    0.05580    0.05728 =
         0.05865   -0.00460    0.01680   -0.00922
N6    3    0.066262    1.041755    0.123602    11.00000    0.07216    0.06559 =
         0.06235   -0.01601    0.02673   -0.01324
C1    1    0.397816    0.812833    0.013248    11.00000    0.04759    0.05576 =
         0.05070   -0.00064    0.00807   -0.00432
N5    3    0.242291    1.012344    0.155569    11.00000    0.07308    0.06475 =
         0.05409   -0.00254    0.02419   -0.00356
N8    3   -0.012579    1.185416    0.199110    11.00000    0.06517    0.07640 =
         0.06985   -0.02309    0.02405   -0.01039
N3    3    0.398381    0.942377    0.054023    11.00000    0.07816    0.05536 =
         0.07454   -0.01273    0.03379   -0.01647
C13   1    0.166066    1.165580    0.234994    11.00000    0.07384    0.06747 =
         0.05192   -0.01262    0.02113   -0.00983
AFIX  43
H13   2    0.171898    1.228246    0.278310    11.00000   -1.20000
AFIX   0
C12   1    0.073202    1.131738    0.186084    11.00000    0.07154    0.05635 =
         0.05547   -0.00696    0.02574   -0.01127
C3    1    0.395749    0.559767   -0.069689    11.00000    0.06847    0.06010 =
         0.07581   -0.01742    0.02616   -0.01119
AFIX  43
H3    2    0.394898    0.471532   -0.099085    11.00000   -1.20000
AFIX   0
C2    1    0.344116    0.566957   -0.011168    11.00000    0.05463    0.05782 =
         0.06607   -0.00473    0.01435   -0.00943
C14   1    0.247391    1.104545    0.217552    11.00000    0.07252    0.06517 =
         0.05116    0.00048    0.02267   -0.00450
C4    1    0.447114    0.685303   -0.082313    11.00000    0.05498    0.06605 =
         0.06101   -0.00750    0.01689   -0.00659
C11   1    0.150580    0.986822    0.112389    11.00000    0.07978    0.05634 =
         0.05628   -0.00688    0.02749   -0.01079
N4    3    0.295946    0.443631    0.008921    11.00000    0.08246    0.06132 =
         0.09981   -0.01377    0.04091   -0.02337
C5    1    0.501574    0.689035   -0.145350    11.00000    0.09259    0.08965 =
         0.08388   -0.02030    0.04553   -0.02197
AFIX 137
H5A   2    0.464102    0.746602   -0.188886    11.00000   -1.50000
H5B   2    0.510539    0.586667   -0.161756    11.00000   -1.50000
H5C   2    0.564962    0.736229   -0.125787    11.00000   -1.50000
AFIX   0
N7    3    0.142499    0.893798    0.049835    11.00000    0.08133    0.09397 =
         0.08084   -0.03751    0.02697   -0.00787
C6    1    0.231264    0.455707    0.061620    11.00000    0.07907    0.07251 =
         0.08114   -0.00052    0.02931   -0.02016
AFIX  23
H6A   2    0.244579    0.550608    0.090594    11.00000   -1.20000
H6B   2    0.244581    0.372040    0.098664    11.00000   -1.20000
AFIX   0
C10   1    0.279783    0.303849   -0.036494    11.00000    0.10018    0.05528 =
         0.12604   -0.01090    0.04540   -0.01347
AFIX  23
H10A  2    0.291499    0.216400   -0.001782    11.00000   -1.20000
H10B  2    0.325859    0.298779   -0.069384    11.00000   -1.20000
AFIX   0
C15   1    0.348575    1.134718    0.268122    11.00000    0.07051    0.12132 =
         0.06629   -0.01692    0.01671   -0.00317
AFIX 137
H15A  2    0.376080    1.041445    0.292761    11.00000   -1.50000
H15B  2    0.344393    1.208477    0.307291    11.00000   -1.50000
H15C  2    0.390174    1.173591    0.236763    11.00000   -1.50000
AFIX   0
C7    1    0.125984    0.451410    0.017765    11.00000    0.07607    0.08911 =
         0.09908    0.00335    0.02523   -0.00599
AFIX  23
H7A   2    0.110272    0.544133   -0.012781    11.00000   -1.20000
H7B   2    0.084600    0.448222    0.054381    11.00000   -1.20000
AFIX   0
C18   1   -0.194444    1.269568    0.236508    11.00000    0.07051    0.14483 =
         0.09208   -0.01975    0.02277    0.01289
AFIX  23
H18A  2   -0.213528    1.357311    0.202672    11.00000   -1.20000
H18B  2   -0.244414    1.254397    0.265303    11.00000   -1.20000
AFIX   0
C9    1    0.176476    0.299151   -0.085857    11.00000    0.12490    0.07160 =
         0.09416   -0.01276    0.02265   -0.02420
AFIX  23
H9A   2    0.165592    0.203593   -0.114424    11.00000   -1.20000
H9B   2    0.166637    0.381914   -0.123415    11.00000   -1.20000
AFIX   0
C8    1    0.102727    0.313660   -0.036378    11.00000    0.07802    0.09225 =
         0.11048   -0.00351    0.00746   -0.02163
AFIX  23
H8A   2    0.104269    0.221652   -0.005588    11.00000   -1.20000
H8B   2    0.036669    0.324217   -0.070017    11.00000   -1.20000
AFIX   0
HN3B  2    0.437205    1.014569    0.047647    11.00000    0.06757
HN3A  2    0.365030    0.953287    0.091094    11.00000    0.06121
HN7B  2    0.193569    0.849837    0.040117    11.00000    0.09293
HN7A  2    0.086143    0.875517    0.022777    11.00000    0.08495
HKLF 4
REM Highest difference peak  0.293,  deepest hole -0.202,  1-sigma level  0.039
REM  MANB in P2(1)/n
REM R1 =  0.0509 for   2657 Fo > 4sig(Fo)  and  0.0719 for all   3708 data
REM    308 parameters refined using      0 restraints
END
;
data_global
_journal_date_recd_electronic     2012-12-14
_journal_date_accepted     2012-12-16
_journal_name_full     'Acta Crystallographica, Section E'
_journal_year     2013
_journal_volume     69
_journal_issue      2
_journal_page_first     o197
_journal_page_last     o197
_journal_paper_category     QO
_journal_paper_doi     10.1107/S1600536812050982
_journal_coeditor_code     SJ5288
_publ_contact_author_name     'S. Sreenivasa'
_publ_contact_author_address
;
Department of Studies and Research in Chemistry
Tumkur University, Tumkur
Karnataka 572 103, India
;
_publ_contact_author_email     'drsreenivasa@yahoo.co.in'
_publ_contact_author_fax     '0816 2270719'
_publ_contact_author_phone     '09620230672'
_publ_section_title
;
4-Methyl-6-(piperidin-1-yl)pyrimidin-2-amine
;
loop_
    _publ_author_name
    _publ_author_footnote
    _publ_author_address
    'Sreenivasa, S.' .
;
Department of Studies and Research in Chemistry
Tumkur University, Tumkur
Karnataka 572 103, India
;
    'ManojKumar, K. E.' .
;
Department of Studies and Research in Chemistry
Tumkur University, Tumkur
Karnataka 572 103, India
;
    'Srinivasan, T.' .
;
Centre of Advanced Study in Crystallography and Biophysics
University of Madras Guindy Campus, Chennai 600 025, India
;
    'Suchetan, P. A.' .
;
Department of Studies and Research in Chemistry, U.C.S,
Tumkur University, Tumkur
Karnataka 572 103, India
;
    'Palakshamurthy, B. S.' .
;
Department of Studies and Research in Physics, U.C.S.
Tumkur University, Tumkur
Karnataka 572 103, India
;
    'Velumurgan, D.' .
;
Centre of Advanced Study in Crystallography and Biophysics
University of Madras Guindy Campus, Chennai 600 025, India
;
