# Supplementary material for: 4-Methyl-6-(piperidin-1-yl)pyrimidin-2-amine
Source: Acta Crystallogr Sect E Struct Rep Online. 2013 Jan 9;69(Pt 2):o197. doi: 10.1107/S1600536812050982 (PMC3569258; doi:10.1107/S1600536812050982)
Supplement: Supplementary file 2 [file e-69-0o197-Isup2.hkl]

# 
# h,k,l, Fc-squared, Fo-squared, sigma(Fo-squared) and status flag 
# 
data_I
_shelx_title ' MANB in P2(1)/n' 
_shelx_refln_list_code          4 
_shelx_F_calc_maximum      184.58 
_exptl_crystal_F_000       832.00 
_reflns_d_resolution_high  0.8409 
 
loop_ 
 _symmetry_equiv_pos_as_xyz 
 'x, y, z' 
 '-x+1/2, y+1/2, -z+1/2' 
 '-x, -y, -z' 
 'x-1/2, -y-1/2, z-1/2' 
 
_cell_length_a    13.9605 
_cell_length_b     8.7564 
_cell_length_c    17.7055 
_cell_angle_alpha  90.000 
_cell_angle_beta  104.381 
_cell_angle_gamma  90.000 
 
_shelx_F_squared_multiplier     1.000 
 
loop_ 
 _refln_index_h 
 _refln_index_k 
 _refln_index_l 
 _refln_F_squared_calc 
 _refln_F_squared_meas 
 _refln_F_squared_sigma 
 _refln_observed_status 
   2   0   0      971.32      966.65     13.50 o 
   4   0   0     3878.13     3536.28     61.75 o 
   6   0   0       46.17       49.88      1.96 o 
   8   0   0      205.85      216.32      5.39 o 
  10   0   0        0.90        3.52      2.06 o 
  12   0   0      131.98      128.92      7.05 o 
  14   0   0        7.66        9.44      1.68 o 
  16   0   0        2.38        2.45      2.38 o 
   1   1   0     2971.41     3046.95     32.30 o 
   2   1   0     1806.54     2010.24     19.20 o 
   3   1   0     1130.55     1119.48     12.35 o 
   4   1   0     3218.49     2938.53     28.56 o 
   5   1   0     1216.37     1190.97     18.06 o 
   6   1   0      149.80      119.12      2.55 o 
   7   1   0        1.66        0.00      0.56 o 
   8   1   0       95.76       84.89      2.42 o 
   9   1   0      183.16      196.32      3.58 o 
  10   1   0      197.43      183.48      3.58 o 
  11   1   0        0.23        2.32      1.18 o 
  12   1   0       98.52       94.01      2.51 o 
  13   1   0       60.49       58.89      1.96 o 
  14   1   0        0.10        0.06      1.28 o 
  15   1   0        5.35        7.96      1.48 o 
  16   1   0       62.76       73.99      4.88 o 
   0   2   0     1461.21     1408.08     19.52 o 
   1   2   0      383.85      316.49      3.69 o 
   2   2   0     3160.58     3222.05     33.89 o 
   3   2   0        0.40        1.62      0.93 o 
   4   2   0      905.63      792.19      8.14 o 
   5   2   0        2.13        1.00      0.35 o 
   6   2   0     2612.09     2822.99     27.64 o 
   7   2   0      122.37      137.30      2.10 o 
   8   2   0      372.96      376.67      4.99 o 
   9   2   0       31.42       32.67      1.29 o 
  10   2   0      116.11      117.60      2.41 o 
  11   2   0      534.50      564.03      7.41 o 
  12   2   0        0.00        0.58      1.09 o 
  13   2   0        0.05        0.14      0.84 o 
  14   2   0        5.21        1.43      1.60 o 
  15   2   0        5.09        3.08      2.49 o 
   1   3   0        7.38        7.35      0.40 o 
   2   3   0        7.58        5.50      0.55 o 
   3   3   0       53.32       38.65      0.94 o 
   4   3   0      295.89      289.34      3.73 o 
   5   3   0      806.65      922.40      8.80 o 
   6   3   0       21.43       20.11      0.74 o 
   7   3   0      196.11      167.81      2.25 o 
   8   3   0      195.69      178.82      2.43 o 
   9   3   0        3.59        2.91      0.64 o 
  10   3   0        7.04       10.13      0.86 o 
  11   3   0        0.08        0.00      1.29 o 
  12   3   0        0.00        0.00      1.34 o 
  13   3   0       10.59        5.73      2.28 o 
  14   3   0        5.26        6.01      3.23 o 
  15   3   0       11.57        9.58      2.80 o 
   0   4   0       27.54       28.21      1.07 o 
   1   4   0       50.70       48.06      0.96 o 
   2   4   0      153.34      180.75      2.57 o 
   3   4   0       63.63       66.49      1.40 o 
   4   4   0      246.50      253.66      3.48 o 
   5   4   0      750.13      754.21      8.81 o 
   6   4   0        1.02        3.02      0.66 o 
   7   4   0       21.06       27.89      1.16 o 
   8   4   0        3.20        1.02      0.64 o 
   9   4   0        1.60        1.07      0.75 o 
  10   4   0        8.12        4.24      1.58 o 
  11   4   0        8.49        0.78      1.89 o 
  12   4   0        7.86        6.31      2.28 o 
  13   4   0       14.14       12.76      3.52 o 
  14   4   0        0.83        0.95      2.17 o 
   1   5   0       12.86        9.35      0.60 o 
   2   5   0      251.43      224.01      2.89 o 
   3   5   0       37.54       20.65      1.34 o 
   4   5   0       31.57       33.53      1.23 o 
   5   5   0      342.15      363.59      4.88 o 
   6   5   0      242.93      256.01      3.80 o 
   7   5   0       59.80       69.82      1.81 o 
   8   5   0       10.55       10.81      1.01 o 
   9   5   0        8.51        0.64      1.23 o 
  10   5   0       48.06       50.59      2.70 o 
  11   5   0       13.98       17.64      2.70 o 
  12   5   0        0.32        1.32      2.08 o 
  13   5   0       62.05       70.03      9.40 o 
  14   5   0        8.34        6.75      2.94 o 
   0   6   0      528.10      575.32      7.91 o 
   1   6   0      254.03      224.99      2.79 o 
   2   6   0      105.66       87.95      1.94 o 
   3   6   0       14.58       12.05      0.99 o 
   4   6   0       22.96       35.65      1.34 o 
   5   6   0       58.95       53.67      1.60 o 
   6   6   0        3.40        3.60      0.83 o 
   7   6   0       47.09       48.01      2.13 o 
   8   6   0        0.01        0.00      1.29 o 
   9   6   0        2.58        0.00      1.34 o 
  10   6   0       22.52       21.89      2.11 o 
  11   6   0       46.79       45.76      2.92 o 
  12   6   0        0.09        0.00      2.28 o 
  13   6   0        1.03        0.00      2.38 o 
   1   7   0        3.08        2.98      1.01 o 
   2   7   0      608.63      613.34      7.74 o 
   3   7   0        1.49        1.74      1.12 o 
   4   7   0       64.40       63.36      1.87 o 
   5   7   0       47.45       44.66      1.82 o 
   6   7   0       30.56       37.75      1.96 o 
   7   7   0        6.04        4.41      1.94 o 
   8   7   0        1.48        0.00      1.38 o 
   9   7   0        3.81        0.99      1.68 o 
  10   7   0        3.91        4.49      1.85 o 
  11   7   0        0.44        1.67      1.73 o 
   0   8   0      698.38      713.64     27.90 o 
   1   8   0        1.90        4.23      1.40 o 
   2   8   0       39.24       41.13      2.37 o 
   3   8   0       15.61       14.52      1.49 o 
   4   8   0       23.36       24.37      1.57 o 
   5   8   0        3.38        4.24      1.37 o 
   6   8   0        1.79        2.25      1.68 o 
   7   8   0        8.59        9.63      2.20 o 
   8   8   0        0.16        0.00      1.56 o 
   9   8   0        5.92        5.79      1.70 o 
  10   8   0        5.37        6.81      1.86 o 
   1   9   0        0.03        0.29      1.19 o 
   2   9   0       42.73       43.61      2.17 o 
   3   9   0        0.81        2.97      1.68 o 
   4   9   0        0.49        0.00      1.83 o 
   5   9   0       25.35       32.68      2.20 o 
   6   9   0       13.71       10.92      1.79 o 
   7   9   0        0.04        0.71      1.61 o 
   8   9   0       25.50       38.22      2.62 o 
   0  10   0        6.97        7.98      2.26 o 
   1  10   0        0.66        0.38      1.63 o 
   2  10   0        3.11        3.26      2.26 o 
   3  10   0        5.58        6.15      2.35 o 
   4  10   0        4.33        8.80      2.79 o 
 -15   0   1       47.82       44.07      2.68 o 
 -13   0   1        0.00        0.00      1.21 o 
 -11   0   1     1117.82     1165.02     32.60 o 
  -9   0   1      525.61      525.10     15.86 o 
  -7   0   1       28.77       24.01      1.66 o 
  -5   0   1      359.76      415.64      8.20 o 
  -3   0   1     4491.87     4378.72     76.17 o 
  -1   0   1       26.91       36.87      3.38 o 
   1   0   1     3536.46     3150.58    176.34 o 
   3   0   1       17.90       29.41      1.47 o 
   5   0   1       22.80       14.63      1.13 o 
   7   0   1     1022.55     1047.36     19.60 o 
   9   0   1      203.36      211.84     12.92 o 
  11   0   1      703.70      693.67     21.14 o 
  13   0   1       33.48       30.25      3.82 o 
  15   0   1        7.00        4.70      3.23 o 
 -16   1   1        7.87        9.36      1.64 o 
 -15   1   1        1.79        3.23      1.19 o 
 -14   1   1        0.00        0.00      0.95 o 
 -13   1   1        0.01        0.00      0.93 o 
 -12   1   1       11.04       18.15      1.28 o 
 -11   1   1       74.57       75.99      2.12 o 
 -10   1   1      154.24      147.23      2.58 o 
  -9   1   1      448.55      411.80      6.20 o 
  -8   1   1        2.60        1.95      0.69 o 
  -7   1   1        4.90        9.00      0.93 o 
  -6   1   1       17.59       19.26      0.89 o 
  -5   1   1        4.15        2.88      0.76 o 
  -4   1   1       61.37       32.16      0.85 o 
  -3   1   1     2622.53     2460.46     22.32 o 
  -2   1   1     2945.56     2764.32     26.89 o 
  -1   1   1     4658.06     4678.47     38.72 o 
   0   1   1      189.19      158.54      1.84 o 
   1   1   1     2277.75     2265.81     22.66 o 
   2   1   1     1319.78     1441.00     14.28 o 
   3   1   1     5642.15     5434.91     57.38 o 
   4   1   1      448.22      421.14     11.36 o 
   5   1   1     1081.22     1161.93     21.07 o 
   6   1   1     1086.70     1035.51     27.55 o 
   7   1   1      579.68      641.38     10.38 o 
   8   1   1       43.10       40.97      1.47 o 
   9   1   1        0.11        0.00      0.77 o 
  10   1   1        8.60       12.94      1.25 o 
  11   1   1      232.63      245.85      5.09 o 
  12   1   1       87.83       93.36      3.69 o 
  13   1   1        0.40        1.13      1.27 o 
  14   1   1        5.80        5.29      1.58 o 
  15   1   1        1.97        0.92      2.36 o 
 -15   2   1        1.00        0.00      1.68 o 
 -14   2   1        9.17       10.30      1.63 o 
 -13   2   1       44.77       47.24      1.88 o 
 -12   2   1       15.41       13.92      1.31 o 
 -11   2   1      137.15      135.02      2.82 o 
 -10   2   1       43.02       37.30      1.36 o 
  -9   2   1        9.64       11.35      0.82 o 
  -8   2   1      185.65      189.62      2.70 o 
  -7   2   1        0.01        0.00      0.46 o 
  -6   2   1      735.52      774.98      7.58 o 
  -5   2   1     1414.56     1502.53     13.96 o 
  -4   2   1      852.77      851.72      8.67 o 
  -3   2   1       34.77       47.20      0.86 o 
  -2   2   1      178.44      163.99      2.41 o 
  -1   2   1    12133.33    11212.45    187.14 o 
   0   2   1     4276.87     4458.85     40.24 o 
   1   2   1     1549.96     1431.97     13.76 o 
   2   2   1     5868.80     5813.89     55.20 o 
   3   2   1      466.04      491.70      4.66 o 
   4   2   1      538.67      635.58      6.59 o 
   5   2   1      815.60      832.78      8.54 o 
   6   2   1     1048.49     1066.65     10.92 o 
   7   2   1       32.78       37.30      1.31 o 
   8   2   1      417.41      457.76      5.85 o 
   9   2   1      156.54      152.01      2.69 o 
  10   2   1       72.66       76.31      1.98 o 
  11   2   1      211.28      223.34      4.16 o 
  12   2   1       70.46       63.38      2.88 o 
  13   2   1       13.04       14.05      1.60 o 
  14   2   1        5.77        8.62      2.50 o 
  15   2   1        0.35        0.44      2.28 o 
 -15   3   1        1.70        2.60      2.09 o 
 -14   3   1        0.24        0.00      1.80 o 
 -13   3   1       19.45       22.03      2.19 o 
 -12   3   1       12.06        9.38      1.93 o 
 -11   3   1        2.18        1.16      1.10 o 
 -10   3   1       13.96       10.40      0.85 o 
  -9   3   1        1.15        0.00      0.52 o 
  -8   3   1        6.76        9.27      0.81 o 
  -7   3   1      963.30      950.31      9.25 o 
  -6   3   1      204.54      277.99      3.41 o 
  -5   3   1     3054.31     3314.90     32.39 o 
  -4   3   1        4.83        2.54      0.41 o 
  -3   3   1     1147.12     1220.15     13.33 o 
  -2   3   1      405.36      379.57      4.54 o 
  -1   3   1      361.04      326.79      3.58 o 
   0   3   1       78.26       80.70      1.68 o 
   1   3   1        0.02        6.81      0.59 o 
   2   3   1       11.32       11.15      0.54 o 
   3   3   1       68.08       63.41      1.27 o 
   4   3   1       39.73       37.32      1.01 o 
   5   3   1       96.88      106.83      1.62 o 
   6   3   1       34.82       32.34      1.38 o 
   7   3   1       32.10       35.54      1.16 o 
   8   3   1       24.98       30.73      1.14 o 
   9   3   1        1.20        0.94      0.58 o 
  10   3   1      162.55      176.13      3.11 o 
  11   3   1        9.11        8.77      1.60 o 
  12   3   1       64.63       61.63      3.80 o 
  13   3   1        8.24        6.42      2.17 o 
  14   3   1       11.38       14.71      2.80 o 
  15   3   1        7.16        9.17      2.80 o 
 -15   4   1        1.38        2.25      2.03 o 
 -14   4   1        3.02        0.00      1.80 o 
 -13   4   1        0.10        0.00      2.64 o 
 -12   4   1       10.30       11.79      2.02 o 
 -11   4   1        0.01        0.00      1.46 o 
 -10   4   1       55.94       55.32      2.41 o 
  -9   4   1        0.54        0.00      0.64 o 
  -8   4   1        0.12        0.77      0.63 o 
  -7   4   1       94.62      102.49      2.11 o 
  -6   4   1      673.58      777.88      9.17 o 
  -5   4   1       27.13       38.83      1.28 o 
  -4   4   1      381.40      373.98      4.81 o 
  -3   4   1       10.79        8.92      0.66 o 
  -2   4   1       72.72       70.94      1.21 o 
  -1   4   1      152.91      136.98      1.90 o 
   0   4   1      324.62      272.72      2.97 o 
   1   4   1        5.55        1.87      0.48 o 
   2   4   1      120.63      116.40      1.88 o 
   3   4   1        2.58       15.06      0.75 o 
   4   4   1      160.61      163.86      2.51 o 
   5   4   1        0.08        0.67      0.48 o 
   6   4   1       42.93       45.62      1.35 o 
   7   4   1       55.35       55.49      1.91 o 
   8   4   1        1.06        0.00      0.62 o 
   9   4   1        0.90        0.85      1.40 o 
  10   4   1       67.53       68.01      2.88 o 
  11   4   1       13.44        4.82      2.17 o 
  12   4   1        3.36        4.55      2.08 o 
  13   4   1        0.02        0.00      2.17 o 
  14   4   1        1.90        0.00      2.08 o 
 -14   5   1        3.74        2.74      2.09 o 
 -13   5   1       48.21       46.93      3.16 o 
 -12   5   1        0.52        0.43      2.17 o 
 -11   5   1       24.46       24.57      2.91 o 
 -10   5   1        5.93        6.96      1.80 o 
  -9   5   1        0.54        0.00      1.09 o 
  -8   5   1        7.54        7.35      0.97 o 
  -7   5   1       53.44       52.87      1.66 o 
  -6   5   1       91.35       91.31      2.05 o 
  -5   5   1      202.90      175.95      2.89 o 
  -4   5   1       44.26       50.76      1.46 o 
  -3   5   1      170.35      172.93      2.73 o 
  -2   5   1      348.74      412.98      4.71 o 
  -1   5   1      137.83      111.31      1.67 o 
   0   5   1      139.38      131.83      1.84 o 
   1   5   1       84.26       75.48      1.43 o 
   2   5   1        5.15       10.48      0.68 o 
   3   5   1       84.08       66.77      1.56 o 
   4   5   1      172.52      167.66      2.75 o 
   5   5   1      199.57      219.00      3.30 o 
   6   5   1        1.41        2.33      0.91 o 
   7   5   1        8.47        7.05      0.86 o 
   8   5   1        3.17        1.47      1.65 o 
   9   5   1        0.74        0.00      1.47 o 
  10   5   1        3.43        2.98      1.56 o 
  11   5   1        2.37        1.43      1.49 o 
  12   5   1        0.63        0.00      2.17 o 
  13   5   1       26.22       27.47      3.32 o 
 -13   6   1        3.01        2.10      2.14 o 
 -12   6   1       13.23       13.12      2.36 o 
 -11   6   1        7.64        8.34      2.68 o 
 -10   6   1       15.08       17.97      2.02 o 
  -9   6   1        2.26        0.00      1.29 o 
  -8   6   1       51.02       52.48      2.34 o 
  -7   6   1        8.31       11.57      1.16 o 
  -6   6   1       21.22       22.70      1.27 o 
  -5   6   1       35.59       36.97      1.39 o 
  -4   6   1       16.86       10.28      0.91 o 
  -3   6   1      182.74      200.63      2.96 o 
  -2   6   1       13.35       11.49      0.81 o 
  -1   6   1       34.41       28.64      1.03 o 
   0   6   1       68.46       82.39      1.70 o 
   1   6   1       50.93       45.59      1.26 o 
   2   6   1        1.71        0.23      0.67 o 
   3   6   1       75.54       71.97      1.79 o 
   4   6   1       77.75       70.79      1.88 o 
   5   6   1       72.41       85.47      2.00 o 
   6   6   1       86.94       92.39      2.70 o 
   7   6   1        0.32        0.00      1.24 o 
   8   6   1      108.60      103.98      3.60 o 
   9   6   1        7.28       11.35      1.85 o 
  10   6   1        0.98        0.00      1.51 o 
  11   6   1       61.09       60.42      3.30 o 
  12   6   1        0.11        0.00      2.26 o 
 -12   7   1        0.92        0.01      2.02 o 
 -11   7   1        3.84        4.88      2.09 o 
 -10   7   1        7.90        5.39      1.64 o 
  -9   7   1        4.61        3.74      1.49 o 
  -8   7   1        3.31        3.46      1.40 o 
  -7   7   1       27.69       30.74      1.84 o 
  -6   7   1       40.85       41.36      1.60 o 
  -5   7   1        0.15        0.00      0.82 o 
  -4   7   1        2.53        0.00      1.40 o 
  -3   7   1      129.23      115.72      2.50 o 
  -2   7   1       69.46       57.67      1.64 o 
  -1   7   1        5.12        4.92      0.95 o 
   0   7   1      446.83      399.18      5.41 o 
   1   7   1       34.68       44.89      1.88 o 
   2   7   1      390.78      345.54      4.93 o 
   3   7   1      230.09      221.05      3.63 o 
   4   7   1       52.89       56.83      2.63 o 
   5   7   1        6.69        5.22      1.44 o 
   6   7   1       42.52       43.42      2.58 o 
   7   7   1        0.19        0.00      1.75 o 
   8   7   1        3.81        0.05      1.56 o 
   9   7   1        0.08        0.00      1.56 o 
  10   7   1        8.09        7.87      2.02 o 
  11   7   1        0.56        0.61      1.77 o 
 -10   8   1        1.95        3.32      2.37 o 
  -9   8   1        3.91        6.17      1.67 o 
  -8   8   1       13.68       16.13      1.87 o 
  -7   8   1        5.72        4.29      1.54 o 
  -6   8   1        0.58        0.00      1.08 o 
  -5   8   1        5.22        6.32      1.25 o 
  -4   8   1        1.27        0.00      0.83 o 
  -3   8   1       46.34       41.72      1.61 o 
  -2   8   1        0.31        0.00      2.20 o 
  -1   8   1      410.80      402.61      6.37 o 
   0   8   1        6.33       10.26      1.95 o 
   1   8   1       80.30       76.58      4.83 o 
   2   8   1       39.51       37.90      2.17 o 
   3   8   1       90.06       96.71      2.41 o 
   4   8   1        1.56        1.29      1.51 o 
   5   8   1       27.02       20.96      2.09 o 
   6   8   1        0.43        0.00      1.51 o 
   7   8   1        1.73        2.61      1.68 o 
   8   8   1        0.26        0.00      1.68 o 
   9   8   1        7.79        5.91      2.02 o 
  10   8   1        2.20        3.89      1.94 o 
  -8   9   1        0.11        0.00      1.52 o 
  -7   9   1       13.73       10.02      1.82 o 
  -6   9   1        0.96        0.00      1.31 o 
  -5   9   1       14.90       15.40      2.11 o 
  -4   9   1        0.37        1.03      1.68 o 
  -3   9   1       31.06       34.08      2.33 o 
  -2   9   1        8.13        6.97      1.39 o 
  -1   9   1        0.02        0.00      1.12 o 
   0   9   1       36.14       42.04      2.16 o 
   1   9   1       42.28       42.79      2.19 o 
   2   9   1       42.62       35.72      2.43 o 
   3   9   1       61.50       61.97      3.72 o 
   4   9   1        0.02        0.00      1.96 o 
   5   9   1        6.77        6.47      1.89 o 
   6   9   1        6.14        4.56      1.94 o 
   7   9   1        7.58        9.59      2.13 o 
  -4  10   1        0.02        0.92      2.11 o 
  -3  10   1       27.30       31.77      6.02 o 
  -2  10   1        0.27        0.00      1.60 o 
  -1  10   1        0.60        0.00      1.30 o 
   0  10   1        1.49        0.00      1.60 o 
   1  10   1        0.73        0.90      1.90 o 
   2  10   1        0.03        0.00      2.64 o 
   3  10   1        0.00        0.00      2.05 o 
   4  10   1        1.82        3.51      2.33 o 
 -16   0   2       51.13       56.06      2.89 o 
 -14   0   2        1.49        0.78      1.46 o 
 -12   0   2     1419.73     1452.15     22.01 o 
 -10   0   2       32.07       25.12      1.83 o 
  -8   0   2        0.83        0.26      0.92 o 
  -6   0   2       97.89      123.78      4.11 o 
  -4   0   2     2390.60     2234.63     40.08 o 
  -2   0   2       19.43       29.55      0.92 o 
   0   0   2     5157.48     4984.81     83.82 o 
   2   0   2     3152.45     3222.22     37.58 o 
   4   0   2    13544.03    12784.49    232.74 o 
   6   0   2     1311.98     1235.55     22.70 o 
   8   0   2       11.17       11.97      1.55 o 
  10   0   2       34.69       31.15      2.38 o 
  12   0   2       48.16       51.69      4.70 o 
  14   0   2        0.29        0.00      2.64 o 
 -16   1   2       43.04       44.39      2.06 o 
 -15   1   2        1.58        1.55      1.01 o 
 -14   1   2        7.48        6.69      1.06 o 
 -13   1   2       12.89       12.10      1.24 o 
 -12   1   2      169.21      164.47      3.10 o 
 -11   1   2      262.30      254.08      3.60 o 
 -10   1   2       10.21       18.21      0.96 o 
  -9   1   2      109.23       99.32      1.94 o 
  -8   1   2      124.59      136.90      2.20 o 
  -7   1   2       11.24        9.64      0.63 o 
  -6   1   2       12.53       14.10      0.65 o 
  -5   1   2      989.07     1016.46     10.57 o 
  -4   1   2      224.12      255.95      2.98 o 
  -3   1   2        9.82        6.48      0.53 o 
  -2   1   2     2970.05     2959.82     29.31 o 
  -1   1   2     2117.53     2169.10     23.52 o 
   0   1   2     2837.57     2792.42     33.62 o 
   1   1   2     4355.74     4377.22    161.09 o 
   2   1   2    23924.97    21267.88    255.29 o 
   3   1   2     5038.43     4501.07     52.36 o 
   4   1   2     5019.24     4938.34     57.32 o 
   5   1   2      121.43       71.63      3.57 o 
   6   1   2      247.17      224.75      3.68 o 
   7   1   2      364.85      373.09      5.62 o 
   8   1   2        3.16        7.10      1.19 o 
   9   1   2      156.97      181.22      4.21 o 
  10   1   2        7.16        6.04      1.13 o 
  11   1   2       34.77       33.18      2.67 o 
  12   1   2       52.81       55.34      2.20 o 
  13   1   2       10.91       14.55      1.92 o 
  14   1   2        2.31        1.55      1.58 o 
  15   1   2        1.58        3.08      2.28 o 
 -16   2   2        3.35        3.78      1.92 o 
 -15   2   2        1.35        0.00      1.58 o 
 -14   2   2       63.79       53.77      2.59 o 
 -13   2   2        0.00        0.00      0.83 o 
 -12   2   2        4.96        3.33      0.80 o 
 -11   2   2      133.38      126.79      2.55 o 
 -10   2   2      182.44      168.49      2.72 o 
  -9   2   2       20.27       24.82      1.06 o 
  -8   2   2      102.61      111.29      1.94 o 
  -7   2   2      810.67     1000.33     10.57 o 
  -6   2   2      385.76      455.17      5.64 o 
  -5   2   2       17.21       14.92      1.21 o 
  -4   2   2      810.95      762.58      7.35 o 
  -3   2   2     1118.84     1154.99     10.76 o 
  -2   2   2     2616.41     2562.44     27.78 o 
  -1   2   2    34070.96    27797.05    663.84 o 
   0   2   2     3714.63     3508.32     34.01 o 
   1   2   2      487.49      371.60      3.58 o 
   2   2   2     1973.62     1979.07     17.91 o 
   3   2   2      226.95      270.65      3.06 o 
   4   2   2      416.41      400.55      4.34 o 
   5   2   2      520.93      568.50      6.05 o 
   6   2   2      576.94      649.56      6.95 o 
   7   2   2       75.18       76.96      2.16 o 
   8   2   2       47.30       37.24      1.15 o 
   9   2   2       41.45       45.21      1.32 o 
  10   2   2      110.36      104.06      4.23 o 
  11   2   2       98.55       83.42      3.11 o 
  12   2   2        1.54        2.82      1.07 o 
  13   2   2        8.23        8.01      2.17 o 
  14   2   2        0.27        0.00      1.96 o 
  15   2   2        0.91        1.88      2.38 o 
 -15   3   2        0.00        0.00      1.79 o 
 -14   3   2       18.86       24.51      2.08 o 
 -13   3   2        0.00        0.00      1.34 o 
 -12   3   2       34.30       34.43      1.72 o 
 -11   3   2       76.00       62.73      1.81 o 
 -10   3   2        2.58        2.87      0.80 o 
  -9   3   2       40.77       44.96      1.51 o 
  -8   3   2        6.73        7.34      0.97 o 
  -7   3   2      120.96      120.01      2.19 o 
  -6   3   2        2.39        4.29      0.54 o 
  -5   3   2        1.66        0.00      0.96 o 
  -4   3   2        5.62       18.13      0.70 o 
  -3   3   2     1002.76     1033.26      9.80 o 
  -2   3   2      340.96      256.12      2.82 o 
  -1   3   2     1102.38     1357.09     13.49 o 
   0   3   2     1116.82     1150.70     11.54 o 
   1   3   2       11.28       12.55      0.66 o 
   2   3   2      301.51      268.28      3.81 o 
   3   3   2       78.90       85.19      2.21 o 
   4   3   2       85.28       70.88      1.03 o 
   5   3   2        9.39       15.25      0.63 o 
   6   3   2     1405.60     1537.42     15.47 o 
   7   3   2        1.06        0.28      0.43 o 
   8   3   2       21.52       26.24      0.92 o 
   9   3   2       26.98       27.12      1.07 o 
  10   3   2       11.77       12.53      1.34 o 
  11   3   2       69.09       69.74      4.01 o 
  12   3   2        0.03        0.00      1.96 o 
  13   3   2       29.67       22.74      2.89 o 
  14   3   2        0.74        0.00      2.17 o 
 -15   4   2        0.47        0.00      1.92 o 
 -14   4   2        1.44        3.34      1.97 o 
 -13   4   2       24.03       24.85      2.42 o 
 -12   4   2        3.11        1.94      1.47 o 
 -11   4   2        2.55        0.95      0.98 o 
 -10   4   2        4.83        4.94      1.07 o 
  -9   4   2       21.07       23.92      1.40 o 
  -8   4   2       13.77       20.37      1.24 o 
  -7   4   2      241.26      261.58      3.44 o 
  -6   4   2       28.97       41.90      1.25 o 
  -5   4   2      279.99      237.01      3.44 o 
  -4   4   2       56.74       39.05      1.12 o 
  -3   4   2      835.84      918.93      8.89 o 
  -2   4   2        9.15       24.11      0.74 o 
  -1   4   2       76.48       68.78      1.20 o 
   0   4   2      845.19     1004.95     10.24 o 
   1   4   2       21.04       22.77      1.38 o 
   2   4   2      136.43      138.16      1.96 o 
   3   4   2      174.45      165.94      2.44 o 
   4   4   2       48.41       44.25      1.17 o 
   5   4   2      328.04      315.41      4.19 o 
   6   4   2       55.32       61.82      1.44 o 
   7   4   2       69.65       70.85      1.61 o 
   8   4   2        9.54       11.09      1.31 o 
   9   4   2       54.99       60.70      2.70 o 
  10   4   2       17.98       21.90      2.07 o 
  11   4   2        1.59        0.00      1.46 o 
  12   4   2        2.74        3.23      2.28 o 
  13   4   2       12.36       10.87      2.70 o 
  14   4   2        3.50        6.17      2.49 o 
 -14   5   2        5.14        5.38      2.03 o 
 -13   5   2        7.38       10.78      2.26 o 
 -12   5   2        3.29        1.67      1.80 o 
 -11   5   2       13.92       12.29      1.80 o 
 -10   5   2        0.80        0.00      1.44 o 
  -9   5   2        5.29        5.03      1.01 o 
  -8   5   2        1.43        1.99      0.82 o 
  -7   5   2       89.80       76.28      2.61 o 
  -6   5   2        6.52        5.44      1.07 o 
  -5   5   2       42.34       48.04      1.40 o 
  -4   5   2        4.90        4.41      0.66 o 
  -3   5   2       31.26       30.06      0.91 o 
  -2   5   2      406.13      466.53      5.29 o 
  -1   5   2       16.51       21.53      0.79 o 
   0   5   2        4.45        3.51      0.59 o 
   1   5   2      859.81      827.50      8.73 o 
   2   5   2       21.70       12.43      0.71 o 
   3   5   2       43.67       41.06      1.26 o 
   4   5   2        7.66        4.73      0.63 o 
   5   5   2        1.24        2.63      0.64 o 
   6   5   2      261.12      284.09      4.02 o 
   7   5   2       11.64       16.42      3.13 o 
   8   5   2        0.34        0.00      1.85 o 
   9   5   2        0.89        0.00      1.27 o 
  10   5   2       11.62        4.54      2.39 o 
  11   5   2        2.11        0.00      1.56 o 
  12   5   2        0.29        0.36      2.38 o 
  13   5   2        6.09        6.84      4.26 o 
 -13   6   2        5.71       10.77      2.26 o 
 -12   6   2       40.96       38.72      3.52 o 
 -11   6   2      196.83      213.74      5.97 o 
 -10   6   2       11.12       10.36      1.81 o 
  -9   6   2       10.01       11.88      1.46 o 
  -8   6   2        4.87        4.03      0.90 o 
  -7   6   2       27.95       22.46      1.42 o 
  -6   6   2       34.67       40.60      1.46 o 
  -5   6   2       13.03       13.16      0.95 o 
  -4   6   2       49.36       50.23      1.49 o 
  -3   6   2        0.00        0.00      0.74 o 
  -2   6   2       47.15       44.50      1.18 o 
  -1   6   2      427.41      376.62      4.24 o 
   0   6   2       41.53       43.66      1.27 o 
   1   6   2       18.83       20.36      0.94 o 
   2   6   2        0.01        0.68      0.89 o 
   3   6   2       77.48       77.19      1.80 o 
   4   6   2       10.44       12.86      0.95 o 
   5   6   2       85.84       97.07      2.61 o 
   6   6   2      239.01      236.62      5.40 o 
   7   6   2       34.49       30.37      2.19 o 
   8   6   2        0.12        0.00      1.31 o 
   9   6   2       40.33       34.98      2.53 o 
  10   6   2        2.37        1.58      1.63 o 
  11   6   2       43.78       42.27      3.12 o 
  12   6   2        0.98        3.42      1.85 o 
 -12   7   2        4.66        5.79      2.31 o 
 -11   7   2       23.35       24.03      2.97 o 
 -10   7   2       19.51       23.63      2.53 o 
  -9   7   2       63.37       60.05      2.68 o 
  -8   7   2        7.60        3.12      1.24 o 
  -7   7   2       10.65        8.89      1.06 o 
  -6   7   2       24.20       26.00      1.35 o 
  -5   7   2       43.37       41.45      1.53 o 
  -4   7   2       14.92       12.19      1.04 o 
  -3   7   2       19.21       19.07      1.24 o 
  -2   7   2       50.25       46.71      1.86 o 
  -1   7   2        0.00        0.00      0.75 o 
   0   7   2       75.92       76.99      1.98 o 
   1   7   2       12.79       17.23      1.74 o 
   2   7   2      630.98      625.66      8.56 o 
   3   7   2      169.42      186.62      3.28 o 
   4   7   2      384.71      390.15      6.40 o 
   5   7   2       83.49       90.54      5.52 o 
   6   7   2       44.65       50.30      2.70 o 
   7   7   2        1.21        0.00      1.56 o 
   8   7   2        0.01        0.00      1.42 o 
   9   7   2        0.10        0.00      1.60 o 
  10   7   2        0.37        0.00      1.68 o 
  11   7   2        8.44        7.16      2.07 o 
 -10   8   2        0.03        0.75      1.97 o 
  -9   8   2        0.15        0.00      1.46 o 
  -8   8   2        1.88        3.19      1.49 o 
  -7   8   2        0.51        0.49      1.20 o 
  -6   8   2        7.30        5.88      1.31 o 
  -5   8   2       24.46       26.87      1.49 o 
  -4   8   2        4.99        5.12      1.01 o 
  -3   8   2       15.19       16.82      1.31 o 
  -2   8   2       82.60       68.34      2.88 o 
  -1   8   2       31.24       40.23      2.04 o 
   0   8   2      728.85      694.09     12.33 o 
   1   8   2        1.42        3.04      1.16 o 
   2   8   2        0.58        0.00      0.98 o 
   3   8   2        0.17        3.64      1.51 o 
   4   8   2       96.78      111.53      3.83 o 
   5   8   2        0.05        0.77      1.56 o 
   6   8   2      111.11      118.92      4.12 o 
   7   8   2        6.74        7.44      1.85 o 
   8   8   2        0.04        0.00      1.60 o 
   9   8   2        0.13        0.00      1.67 o 
  -8   9   2        1.02        3.11      1.72 o 
  -7   9   2        2.43        0.00      1.48 o 
  -6   9   2       20.68       18.17      1.90 o 
  -5   9   2        3.89        6.62      1.97 o 
  -4   9   2       11.63       10.38      1.52 o 
  -3   9   2       34.26       44.21      2.13 o 
  -2   9   2        5.58        4.71      1.28 o 
  -1   9   2       27.15       30.05      1.86 o 
   0   9   2        2.76        3.78      1.26 o 
   1   9   2        0.01        1.15      1.51 o 
   2   9   2      111.36      117.26      4.85 o 
   3   9   2       20.86       22.84      2.89 o 
   4   9   2       27.70       32.22      3.52 o 
   5   9   2        4.34        4.54      1.85 o 
   6   9   2       15.17       14.56      2.31 o 
   7   9   2        4.76        0.00      1.80 o 
  -4  10   2        3.62        3.41      2.17 o 
  -3  10   2        0.51        0.00      1.64 o 
  -2  10   2        0.98        0.00      1.74 o 
  -1  10   2        1.39        0.14      1.36 o 
   0  10   2        0.81        0.00      2.20 o 
   1  10   2        5.85        5.87      2.26 o 
   2  10   2        5.11        3.31      2.17 o 
   3  10   2        4.14        2.72      4.11 o 
 -15   0   3      114.00      114.86      4.03 o 
 -13   0   3        1.91        1.25      1.34 o 
 -11   0   3       62.16       56.38      3.74 o 
  -9   0   3      250.09      248.71      4.95 o 
  -7   0   3      287.82      324.63      5.63 o 
  -5   0   3      684.28      653.94      9.85 o 
  -3   0   3     6750.82     5914.32     80.62 o 
  -1   0   3     7020.97     6575.60     90.97 o 
   1   0   3     8671.85     8244.56    152.90 o 
   3   0   3     5499.54     5154.96     70.37 o 
   5   0   3      504.55      408.27      7.97 o 
   7   0   3      878.16      769.14     22.03 o 
   9   0   3      127.84      134.40      4.22 o 
  11   0   3       78.47       67.58      3.30 o 
  13   0   3       14.02       14.39      3.52 o 
  15   0   3        2.50        0.29      2.94 o 
 -16   1   3       11.18        9.92      1.54 o 
 -15   1   3        0.95        0.00      0.95 o 
 -14   1   3       12.29       13.85      1.14 o 
 -13   1   3       31.52       34.52      1.47 o 
 -12   1   3      196.76      198.94      3.43 o 
 -11   1   3      564.12      568.22      6.98 o 
 -10   1   3        0.41        0.50      0.67 o 
  -9   1   3      139.70      108.27      1.90 o 
  -8   1   3      759.84      754.35      7.77 o 
  -7   1   3        0.41        0.60      0.44 o 
  -6   1   3      580.53      682.07      6.89 o 
  -5   1   3      868.45      968.21     10.09 o 
  -4   1   3      708.39      754.00      7.92 o 
  -3   1   3     1004.84      935.09      9.64 o 
  -2   1   3     2332.50     2404.46     29.90 o 
  -1   1   3     9854.69     8926.97     96.54 o 
   0   1   3    17952.67    16223.23    172.55 o 
   1   1   3     8451.21     8194.70     85.95 o 
   2   1   3     3763.35     3687.72     42.40 o 
   3   1   3     3219.00     3121.56     29.82 o 
   4   1   3      258.19      184.01      2.39 o 
   5   1   3      671.89      803.86      9.31 o 
   6   1   3      129.84      154.68      2.57 o 
   7   1   3       12.89       15.90      0.98 o 
   8   1   3      612.50      591.14      8.39 o 
   9   1   3        0.43        1.17      1.12 o 
  10   1   3       64.21       58.03      2.63 o 
  11   1   3       61.50       57.18      3.42 o 
  12   1   3        3.17        3.65      1.58 o 
  13   1   3        5.89        7.08      1.75 o 
  14   1   3        0.04        0.00      1.58 o 
  15   1   3        3.22        0.00      3.23 o 
 -16   2   3        2.84        0.82      1.54 o 
 -15   2   3        9.78       14.25      2.19 o 
 -14   2   3       12.21       12.45      1.40 o 
 -13   2   3      131.51      135.84      2.86 o 
 -12   2   3      406.59      423.99      5.89 o 
 -11   2   3      198.49      191.08      3.26 o 
 -10   2   3        0.07        0.00      0.67 o 
  -9   2   3        0.33        0.00      0.57 o 
  -8   2   3       13.66       23.56      0.98 o 
  -7   2   3      153.86      171.65      2.53 o 
  -6   2   3      545.71      653.00      7.17 o 
  -5   2   3      304.24      288.75      3.50 o 
  -4   2   3      143.84      177.50      2.32 o 
  -3   2   3       39.17       53.38      1.86 o 
  -2   2   3     1391.74     1372.41     15.17 o 
  -1   2   3     2299.00     2139.35     23.29 o 
   0   2   3     3410.69     3366.14     35.40 o 
   1   2   3     3865.62     3674.99     35.86 o 
   2   2   3        7.39        9.71      0.74 o 
   3   2   3      646.06      720.37      8.37 o 
   4   2   3      264.81      330.89      4.24 o 
   5   2   3        5.02       10.17      0.47 o 
   6   2   3       33.26       28.69      1.21 o 
   7   2   3       17.11       11.49      0.70 o 
   8   2   3      714.54      707.53      7.92 o 
   9   2   3       31.36       32.08      1.15 o 
  10   2   3       89.14       85.49      3.81 o 
  11   2   3       26.37       20.14      2.47 o 
  12   2   3       55.10       53.46      6.43 o 
  13   2   3        2.25        0.00      1.96 o 
  14   2   3        9.71        8.81      3.82 o 
  15   2   3        2.48        0.00      2.28 o 
 -15   3   3        8.80        5.83      1.83 o 
 -14   3   3        1.64        0.81      1.62 o 
 -13   3   3        0.02        0.20      1.11 o 
 -12   3   3        1.20        0.00      0.98 o 
 -11   3   3       41.50       38.71      1.51 o 
 -10   3   3        2.96        4.37      0.85 o 
  -9   3   3       29.12       28.49      1.14 o 
  -8   3   3       70.72       67.55      1.56 o 
  -7   3   3      131.99      150.33      2.52 o 
  -6   3   3      374.21      361.46      4.40 o 
  -5   3   3      221.88      232.09      3.08 o 
  -4   3   3       59.75       96.78      1.54 o 
  -3   3   3      547.45      611.19      6.07 o 
  -2   3   3        0.98        2.58      0.41 o 
  -1   3   3     1105.73     1215.19     13.20 o 
   0   3   3      330.84      422.26      4.62 o 
   1   3   3      181.52      172.84      2.17 o 
   2   3   3      168.86      182.59      2.03 o 
   3   3   3       39.89       50.57      0.96 o 
   4   3   3      146.93      173.52      7.01 o 
   5   3   3        0.44        1.18      0.61 o 
   6   3   3        2.19        0.80      0.58 o 
   7   3   3       16.98       22.43      1.08 o 
   8   3   3        2.38        6.00      0.62 o 
   9   3   3        2.09        1.21      0.89 o 
  10   3   3      104.93      105.17      3.47 o 
  11   3   3       26.03       31.44      2.36 o 
  12   3   3       12.67        5.73      2.28 o 
  13   3   3        2.02        1.05      3.96 o 
  14   3   3        1.60        2.39      2.50 o 
 -15   4   3        1.41        0.00      2.03 o 
 -14   4   3       17.26       12.85      2.16 o 
 -13   4   3        1.08        0.00      1.54 o 
 -12   4   3        0.73        0.00      1.43 o 
 -11   4   3        3.69        1.72      1.00 o 
 -10   4   3        5.61        7.64      0.97 o 
  -9   4   3       23.12       19.73      1.30 o 
  -8   4   3       75.10       88.43      2.16 o 
  -7   4   3        1.09        1.35      0.66 o 
  -6   4   3      109.73      114.05      1.89 o 
  -5   4   3        0.48        0.12      0.47 o 
  -4   4   3     1236.96     1453.86     13.75 o 
  -3   4   3       21.09       16.52      0.73 o 
  -2   4   3     1559.06     1568.26     14.65 o 
  -1   4   3      919.48      942.36      9.74 o 
   0   4   3     2252.66     2332.96     23.03 o 
   1   4   3      333.43      363.37      4.90 o 
   2   4   3       67.36       67.75      1.27 o 
   3   4   3       75.96       83.55      1.75 o 
   4   4   3        0.70        1.58      0.48 o 
   5   4   3       69.97       75.18      1.13 o 
   6   4   3       24.42       27.85      0.84 o 
   7   4   3        0.26        0.57      1.10 o 
   8   4   3       84.22       84.01      2.96 o 
   9   4   3        4.98        4.00      1.51 o 
  10   4   3       83.25       81.28      3.28 o 
  11   4   3       62.00       53.91      2.91 o 
  12   4   3        2.45        0.91      2.17 o 
  13   4   3        2.28        0.26      2.38 o 
  14   4   3       11.13       15.84      3.01 o 
 -14   5   3        0.37        0.00      1.92 o 
 -13   5   3       21.81       22.74      2.64 o 
 -12   5   3        0.05        0.54      1.61 o 
 -11   5   3       17.51       20.30      1.96 o 
 -10   5   3        5.87        5.36      1.04 o 
  -9   5   3        0.04        0.00      0.72 o 
  -8   5   3       22.77       21.58      1.30 o 
  -7   5   3      122.30      106.03      2.14 o 
  -6   5   3      100.29      116.08      2.20 o 
  -5   5   3       38.46       47.71      1.40 o 
  -4   5   3       35.39       25.47      0.90 o 
  -3   5   3      103.61      128.23      1.91 o 
  -2   5   3      480.39      455.36      5.19 o 
  -1   5   3      220.61      241.46      3.14 o 
   0   5   3      138.16      159.30      2.38 o 
   1   5   3      620.88      608.37      6.62 o 
   2   5   3       82.62       94.17      1.70 o 
   3   5   3        8.92        4.66      0.63 o 
   4   5   3       14.94       17.06      0.97 o 
   5   5   3        3.84        3.16      0.66 o 
   6   5   3        7.67        5.34      1.38 o 
   7   5   3       18.45       21.14      1.85 o 
   8   5   3       51.00       51.70      2.77 o 
   9   5   3       16.18       14.31      1.94 o 
  10   5   3       27.84       31.33      2.41 o 
  11   5   3        0.17        0.00      1.68 o 
  12   5   3        2.77        0.16      1.67 o 
  13   5   3        2.26        0.00      2.38 o 
 -13   6   3        0.56        5.38      2.20 o 
 -12   6   3        2.59        5.01      2.13 o 
 -11   6   3       48.48       46.42      2.71 o 
 -10   6   3       53.83       50.82      2.71 o 
  -9   6   3       11.40       13.71      1.33 o 
  -8   6   3        1.38        3.05      0.93 o 
  -7   6   3       72.48       66.33      2.36 o 
  -6   6   3       12.07       10.76      1.05 o 
  -5   6   3        9.62        7.59      0.85 o 
  -4   6   3        0.94        1.73      0.66 o 
  -3   6   3       47.94       45.71      1.38 o 
  -2   6   3       67.58       69.35      1.46 o 
  -1   6   3      195.06      164.26      2.54 o 
   0   6   3       80.94       93.66      1.86 o 
   1   6   3       17.23       21.55      0.99 o 
   2   6   3       29.53       24.65      1.14 o 
   3   6   3       27.58       23.89      1.17 o 
   4   6   3       53.03       41.18      1.43 o 
   5   6   3       11.91       14.36      1.73 o 
   6   6   3      170.23      162.03      5.17 o 
   7   6   3       11.01        4.02      1.73 o 
   8   6   3       86.60       90.30      3.51 o 
   9   6   3       10.68        8.48      2.14 o 
  10   6   3        8.33       11.16      1.98 o 
  11   6   3        3.54        5.17      1.97 o 
  12   6   3       12.18       12.07      2.29 o 
 -12   7   3        1.50        1.96      2.20 o 
 -11   7   3       10.81       10.74      2.36 o 
 -10   7   3        2.99        4.75      1.92 o 
  -9   7   3       28.30       25.26      2.08 o 
  -8   7   3       26.04       23.12      1.70 o 
  -7   7   3        4.38        6.49      1.16 o 
  -6   7   3       15.04       18.68      1.23 o 
  -5   7   3       18.97       18.24      1.17 o 
  -4   7   3        3.24        6.51      0.94 o 
  -3   7   3        8.02        8.38      1.00 o 
  -2   7   3        0.33        0.00      0.81 o 
  -1   7   3       32.52       39.96      1.79 o 
   0   7   3        3.95        2.08      0.84 o 
   1   7   3       12.12       15.98      1.28 o 
   2   7   3      124.92      118.04      2.50 o 
   3   7   3      240.44      218.25      4.25 o 
   4   7   3       10.06        8.27      1.63 o 
   5   7   3        4.04        4.84      1.60 o 
   6   7   3      163.31      141.61      4.76 o 
   7   7   3       12.34       14.16      2.07 o 
   8   7   3        2.72        1.79      1.73 o 
   9   7   3       34.01       36.73      2.75 o 
  10   7   3        3.90        6.04      1.97 o 
  11   7   3        1.37        2.01      1.89 o 
 -10   8   3        2.69        2.70      2.16 o 
  -9   8   3        0.32        0.32      1.88 o 
  -8   8   3        0.92        1.38      1.30 o 
  -7   8   3       13.39       17.35      1.60 o 
  -6   8   3        7.96        8.24      1.14 o 
  -5   8   3        2.46        1.68      0.99 o 
  -4   8   3       36.52       38.06      1.56 o 
  -3   8   3        6.16        2.23      0.97 o 
  -2   8   3       15.54       14.73      2.89 o 
  -1   8   3      115.79      108.04      2.83 o 
   0   8   3       20.80       25.93      1.66 o 
   1   8   3       13.40       17.61      1.47 o 
   2   8   3        7.23       10.01      1.72 o 
   3   8   3       42.38       51.89      2.80 o 
   4   8   3       12.14       11.35      1.81 o 
   5   8   3       16.51       22.38      2.24 o 
   6   8   3       76.89       85.26      4.24 o 
   7   8   3        5.66        7.47      2.02 o 
   8   8   3        9.85        8.70      2.07 o 
   9   8   3        1.06        0.00      1.77 o 
  -8   9   3        0.18        0.00      1.46 o 
  -7   9   3        2.82        2.09      1.50 o 
  -6   9   3        0.34        2.70      1.56 o 
  -5   9   3       28.84       33.82      2.46 o 
  -4   9   3       14.16       12.56      1.61 o 
  -3   9   3        0.37        0.00      1.17 o 
  -2   9   3       39.41       42.28      2.16 o 
  -1   9   3        2.53        3.21      1.27 o 
   0   9   3        0.31        0.97      1.17 o 
   1   9   3       22.02       26.77      2.75 o 
   2   9   3       43.91       39.25      3.17 o 
   3   9   3       10.77       10.44      2.47 o 
   4   9   3        0.40        0.00      2.94 o 
   5   9   3       26.01       28.17      2.53 o 
   6   9   3       42.95       52.98      3.19 o 
   7   9   3        0.67        0.04      1.94 o 
  -4  10   3        9.94       15.84      2.19 o 
  -3  10   3        3.61        4.25      1.48 o 
  -2  10   3        8.59        7.60      1.62 o 
  -1  10   3        5.51       11.35      2.54 o 
   0  10   3        1.38        3.78      2.11 o 
   1  10   3        3.13        4.51      2.26 o 
   2  10   3        0.03        0.00      1.91 o 
   3  10   3        0.67        0.00      2.11 o 
 -16   0   4       50.84       52.15      2.66 o 
 -14   0   4       85.54       87.26      2.98 o 
 -12   0   4       16.96        5.89      4.99 o 
 -10   0   4      621.26      578.64      9.65 o 
  -8   0   4      297.14      408.96      6.96 o 
  -6   0   4     3698.82     3912.77     54.51 o 
  -4   0   4     2509.53     2322.54     32.24 o 
  -2   0   4     1322.83     1346.66     18.83 o 
   0   0   4    14236.31    13366.46    222.53 o 
   2   0   4     1488.95     1584.02     23.17 o 
   4   0   4      730.43      906.34     13.12 o 
   6   0   4       16.93        5.72      1.77 o 
   8   0   4       16.30       19.68      2.64 o 
  10   0   4       41.87       21.06      6.46 o 
  12   0   4        4.81        1.87      1.76 o 
  14   0   4       15.79       16.15      3.82 o 
 -16   1   4       31.38       34.44      1.72 o 
 -15   1   4        2.40        2.67      1.05 o 
 -14   1   4       17.71       17.10      1.33 o 
 -13   1   4       21.95       21.63      1.31 o 
 -12   1   4      103.21       89.11      2.13 o 
 -11   1   4      189.81      198.90      3.48 o 
 -10   1   4       96.28       90.56      2.00 o 
  -9   1   4      251.08      233.58      3.39 o 
  -8   1   4      243.78      270.97      4.02 o 
  -7   1   4        5.84        7.30      0.83 o 
  -6   1   4      110.51      113.55      1.89 o 
  -5   1   4        1.08        1.49      0.35 o 
  -4   1   4       94.14      110.79      2.03 o 
  -3   1   4     3846.52     3481.34     41.99 o 
  -2   1   4      232.11      207.34      2.73 o 
  -1   1   4     2798.16     2782.16     29.58 o 
   0   1   4     8098.00     7418.96     65.92 o 
   1   1   4     5724.96     5710.16     51.05 o 
   2   1   4     2150.22     2269.59     20.42 o 
   3   1   4     6332.83     6450.42     57.30 o 
   4   1   4      220.08      187.07      2.11 o 
   5   1   4     5197.42     5536.21     59.61 o 
   6   1   4     1635.07     1594.37     17.94 o 
   7   1   4       30.66       35.42      1.33 o 
   8   1   4       19.81       19.30      1.08 o 
   9   1   4        0.87        0.00      0.93 o 
  10   1   4      155.05      152.74      4.09 o 
  11   1   4       57.96       56.45      2.72 o 
  12   1   4       29.52       28.53      2.24 o 
  13   1   4        0.32        0.00      1.58 o 
  14   1   4        5.85        5.41      1.92 o 
 -16   2   4        2.17        2.27      1.64 o 
 -15   2   4       37.17       43.21      2.03 o 
 -14   2   4       51.65       42.15      2.01 o 
 -13   2   4      264.38      276.27      4.94 o 
 -12   2   4       49.03       46.20      1.82 o 
 -11   2   4      247.77      264.43      3.99 o 
 -10   2   4        1.48        1.11      0.77 o 
  -9   2   4       65.35       55.59      1.49 o 
  -8   2   4        1.91        0.00      0.51 o 
  -7   2   4      333.79      325.44      4.11 o 
  -6   2   4      392.02      446.06      5.17 o 
  -5   2   4      188.91      179.81      2.48 o 
  -4   2   4      276.94      292.58      3.55 o 
  -3   2   4      797.04      883.28     10.08 o 
  -2   2   4      691.19      741.76      8.57 o 
  -1   2   4     5385.38     5635.64     60.55 o 
   0   2   4     3371.66     3370.40     40.36 o 
   1   2   4      151.04      122.35      2.25 o 
   2   2   4      542.02      596.97      9.60 o 
   3   2   4        7.04        4.67      0.71 o 
   4   2   4      134.13      164.47      2.47 o 
   5   2   4     1974.82     1891.74     18.81 o 
   6   2   4     1006.27      988.91     10.25 o 
   7   2   4        0.26        0.00      0.43 o 
   8   2   4        1.48        1.91      0.54 o 
   9   2   4      115.22      122.07      2.87 o 
  10   2   4       10.46        9.56      1.20 o 
  11   2   4       21.97       27.08      3.24 o 
  12   2   4       21.62       16.83      2.13 o 
  13   2   4        0.04        0.00      1.96 o 
  14   2   4        6.35       15.07      2.68 o 
 -15   3   4        0.05        0.00      1.87 o 
 -14   3   4        1.25        0.37      1.25 o 
 -13   3   4      100.87      103.66      2.86 o 
 -12   3   4       14.30       17.38      1.96 o 
 -11   3   4        9.32        9.93      1.10 o 
 -10   3   4        0.73        0.22      0.72 o 
  -9   3   4       83.68       88.56      1.90 o 
  -8   3   4       15.69       24.85      1.08 o 
  -7   3   4        0.12        0.00      0.77 o 
  -6   3   4      434.81      527.59      6.07 o 
  -5   3   4      167.73      193.94      2.74 o 
  -4   3   4      237.08      215.49      2.90 o 
  -3   3   4     2569.77     2620.31     28.59 o 
  -2   3   4       23.31       19.38      0.91 o 
  -1   3   4      146.97      107.81      3.40 o 
   0   3   4        6.23        6.12      0.53 o 
   1   3   4     1908.18     1754.43     26.34 o 
   2   3   4      529.10      604.29      7.16 o 
   3   3   4       11.34       20.27      1.15 o 
   4   3   4       36.99       38.61      1.87 o 
   5   3   4        0.03        0.00      0.63 o 
   6   3   4      100.38      104.54      2.12 o 
   7   3   4      111.54      102.51      2.14 o 
   8   3   4        8.01        8.09      1.14 o 
   9   3   4       94.29       83.34      2.56 o 
  10   3   4       27.16       36.57      2.46 o 
  11   3   4       72.16       75.85      3.69 o 
  12   3   4        0.05        1.57      2.05 o 
  13   3   4       12.83       12.40      4.11 o 
  14   3   4        0.49        0.00      2.28 o 
 -15   4   4        0.00        0.00      1.55 o 
 -14   4   4        1.16        0.00      1.62 o 
 -13   4   4        0.38        0.00      1.57 o 
 -12   4   4       99.55      103.22      2.78 o 
 -11   4   4       40.06       38.52      2.06 o 
 -10   4   4       67.57       67.75      2.04 o 
  -9   4   4        0.34        0.77      0.80 o 
  -8   4   4       41.29       41.51      1.44 o 
  -7   4   4      195.55      190.95      2.96 o 
  -6   4   4       33.55       38.87      1.32 o 
  -5   4   4       42.40       43.85      1.29 o 
  -4   4   4      112.33      111.91      1.78 o 
  -3   4   4        1.09       12.98      0.70 o 
  -2   4   4       15.20       18.39      0.99 o 
  -1   4   4     2375.35     2453.64     48.61 o 
   0   4   4      523.19      470.09      5.27 o 
   1   4   4       21.65       34.87      1.66 o 
   2   4   4      101.77       87.77      3.05 o 
   3   4   4       71.34       75.61      1.46 o 
   4   4   4        3.28        6.66      1.25 o 
   5   4   4      268.35      261.79      4.04 o 
   6   4   4        2.49        3.50      1.14 o 
   7   4   4        7.50        7.52      1.48 o 
   8   4   4        6.14        7.28      1.54 o 
   9   4   4        7.29        8.89      1.68 o 
  10   4   4      124.32      115.19      5.48 o 
  11   4   4        9.25        9.73      1.92 o 
  12   4   4        7.32        2.79      1.80 o 
  13   4   4        4.40        1.47      2.35 o 
 -14   5   4        0.17        0.00      1.80 o 
 -13   5   4       13.29       16.52      2.13 o 
 -12   5   4       26.05       27.23      2.23 o 
 -11   5   4        4.88        2.78      1.42 o 
 -10   5   4        1.63        1.46      1.12 o 
  -9   5   4       51.15       52.83      1.89 o 
  -8   5   4       29.86       31.31      1.55 o 
  -7   5   4        0.06        0.45      0.81 o 
  -6   5   4      272.87      253.48      3.95 o 
  -5   5   4      204.87      201.73      2.70 o 
  -4   5   4        4.54        7.02      0.65 o 
  -3   5   4       44.03       39.08      1.09 o 
  -2   5   4        1.29        0.94      0.71 o 
  -1   5   4      422.07      510.22      5.79 o 
   0   5   4      398.94      399.55      4.70 o 
   1   5   4      421.15      418.76      4.87 o 
   2   5   4       38.07       36.14      1.11 o 
   3   5   4        4.33        3.62      0.58 o 
   4   5   4        0.94        0.00      0.51 o 
   5   5   4       22.98       29.58      1.90 o 
   6   5   4      108.37      109.56      3.40 o 
   7   5   4       10.17       16.47      1.77 o 
   8   5   4      115.75      116.96      3.81 o 
   9   5   4        1.58        0.00      1.71 o 
  10   5   4       13.11       10.08      2.24 o 
  11   5   4       10.21        6.96      1.90 o 
  12   5   4        0.50        0.00      1.60 o 
 -13   6   4       18.22       26.74      2.91 o 
 -12   6   4        0.37        0.08      1.80 o 
 -11   6   4       80.34       97.71      3.58 o 
 -10   6   4       22.53       22.96      1.57 o 
  -9   6   4       10.88        8.80      1.22 o 
  -8   6   4        1.71        3.35      1.12 o 
  -7   6   4      193.85      192.98      3.54 o 
  -6   6   4       66.21       65.14      1.83 o 
  -5   6   4        0.10        1.45      0.72 o 
  -4   6   4        0.21        0.36      0.67 o 
  -3   6   4       18.30       17.48      1.08 o 
  -2   6   4       41.27       28.45      1.15 o 
  -1   6   4      352.13      360.53      4.47 o 
   0   6   4       50.39       56.08      1.44 o 
   1   6   4       11.02        7.80      0.79 o 
   2   6   4      209.33      215.45      3.36 o 
   3   6   4      186.83      194.97      3.10 o 
   4   6   4       84.74       84.32      3.02 o 
   5   6   4      836.51      828.66     13.62 o 
   6   6   4      165.98      139.25      4.14 o 
   7   6   4       24.50       30.99      4.46 o 
   8   6   4        9.50       11.22      2.13 o 
   9   6   4        1.49        0.00      2.06 o 
  10   6   4        1.92        0.00      1.63 o 
  11   6   4        0.33        0.00      1.77 o 
  12   6   4        0.45        0.00      1.85 o 
 -12   7   4       22.49       23.52      2.77 o 
 -11   7   4        0.99        0.00      1.85 o 
 -10   7   4       24.45       26.32      2.27 o 
  -9   7   4       49.51       51.84      2.66 o 
  -8   7   4       94.36       78.37      2.41 o 
  -7   7   4        8.16        8.92      1.07 o 
  -6   7   4        1.70        2.41      0.94 o 
  -5   7   4       85.45       82.52      2.06 o 
  -4   7   4       13.45        9.23      1.00 o 
  -3   7   4       29.14       27.17      1.54 o 
  -2   7   4       74.78       78.28      2.07 o 
  -1   7   4       60.31       54.29      2.45 o 
   0   7   4        0.51        0.00      1.92 o 
   1   7   4       35.01       26.47      1.33 o 
   2   7   4       96.36       92.42      2.30 o 
   3   7   4      332.28      336.42      6.75 o 
   4   7   4        2.16        4.53      1.60 o 
   5   7   4        0.07        0.00      1.51 o 
   6   7   4      284.42      290.04      6.58 o 
   7   7   4       52.08       45.57      2.80 o 
   8   7   4        1.93        2.93      1.73 o 
   9   7   4        0.73        0.00      1.77 o 
  10   7   4       13.69       13.56      2.30 o 
 -10   8   4        0.93        0.00      1.92 o 
  -9   8   4        0.49        0.00      1.57 o 
  -8   8   4        2.88        1.07      1.57 o 
  -7   8   4        0.01        0.30      1.00 o 
  -6   8   4       99.23       97.01      2.43 o 
  -5   8   4       13.67       10.96      1.20 o 
  -4   8   4        3.71        3.74      1.11 o 
  -3   8   4        0.43        0.00      1.08 o 
  -2   8   4       40.01       39.22      1.91 o 
  -1   8   4        9.83       11.51      1.39 o 
   0   8   4      137.93      148.82      3.35 o 
   1   8   4        4.30        2.76      2.79 o 
   2   8   4       22.31       20.84      2.00 o 
   3   8   4        7.80        4.05      1.68 o 
   4   8   4      154.34      147.04      4.34 o 
   5   8   4       46.40       47.01      3.25 o 
   6   8   4       37.13       36.89      5.03 o 
   7   8   4       13.34       14.65      2.16 o 
   8   8   4        3.62        3.65      1.90 o 
   9   8   4        4.78        1.89      1.89 o 
  -8   9   4        9.25        4.28      2.73 o 
  -7   9   4        5.37        9.25      2.16 o 
  -6   9   4        5.25        8.65      1.51 o 
  -5   9   4       53.56       56.11      2.41 o 
  -4   9   4       10.29       10.20      1.52 o 
  -3   9   4        1.32        1.09      1.24 o 
  -2   9   4        0.00        0.00      1.18 o 
  -1   9   4        0.08        0.00      1.16 o 
   0   9   4        7.10        9.55      2.79 o 
   1   9   4        7.00        7.09      2.20 o 
   2   9   4       30.74       34.03      5.43 o 
   3   9   4       47.14       51.63      3.72 o 
   4   9   4        3.44       12.10      2.03 o 
   5   9   4        1.84        3.45      1.85 o 
   6   9   4       10.27       14.25      2.31 o 
  -4  10   4        4.51        9.00      1.85 o 
  -3  10   4        0.46        1.63      1.41 o 
  -2  10   4        3.67        1.02      1.91 o 
  -1  10   4        9.67        8.88      2.39 o 
   0  10   4        0.83        0.60      2.05 o 
   1  10   4        5.57        4.95      2.17 o 
   2  10   4        0.83        0.38      2.11 o 
 -15   0   5       45.04       38.15      2.21 o 
 -13   0   5        2.81        0.00      1.19 o 
 -11   0   5        3.70        0.00      1.36 o 
  -9   0   5      306.38      270.11      5.38 o 
  -7   0   5       64.44       54.78      5.16 o 
  -5   0   5     9732.34    10247.47    139.02 o 
  -3   0   5     1309.12     1320.53     18.66 o 
  -1   0   5     1219.39     1116.86     15.88 o 
   1   0   5      475.02      462.94      7.06 o 
   3   0   5     1517.37     1497.27     41.16 o 
   5   0   5     2206.99     2486.77     34.71 o 
   7   0   5      101.05      117.35      2.77 o 
   9   0   5        0.32        0.00      1.34 o 
  11   0   5        6.89        6.31      3.08 o 
  13   0   5       34.74       39.35      4.70 o 
 -16   1   5       17.20       17.29      1.47 o 
 -15   1   5        0.52        0.00      1.03 o 
 -14   1   5      128.01      131.35      3.04 o 
 -13   1   5      129.27      149.80      3.02 o 
 -12   1   5      137.99      133.69      2.74 o 
 -11   1   5      149.08      142.03      2.69 o 
 -10   1   5        8.89       15.71      1.03 o 
  -9   1   5      392.11      369.57      4.69 o 
  -8   1   5      569.08      604.81      6.89 o 
  -7   1   5     1548.16     1679.82     17.07 o 
  -6   1   5      914.30     1044.88     11.83 o 
  -5   1   5      198.63      246.99      3.38 o 
  -4   1   5      326.06      226.25      3.07 o 
  -3   1   5        2.34        9.21      0.90 o 
  -2   1   5       96.84      109.08      1.70 o 
  -1   1   5       27.06       24.75      1.73 o 
   0   1   5       27.09       24.46      1.30 o 
   1   1   5      371.43      393.40      3.89 o 
   2   1   5      946.71      971.89      9.53 o 
   3   1   5        2.80        2.43      0.31 o 
   4   1   5     1666.41     1728.46     17.17 o 
   5   1   5     1975.42     1979.08     20.23 o 
   6   1   5      450.75      487.14      6.21 o 
   7   1   5       60.72       54.43      1.58 o 
   8   1   5       50.18       51.49      1.60 o 
   9   1   5       34.73       29.12      1.41 o 
  10   1   5       73.33       69.07      2.89 o 
  11   1   5       18.69       22.35      2.02 o 
  12   1   5        1.41        0.65      1.51 o 
  13   1   5        0.76        2.49      1.63 o 
  14   1   5        7.35        6.02      2.79 o 
 -16   2   5        2.10        1.99      1.67 o 
 -15   2   5       38.34       40.67      2.13 o 
 -14   2   5       21.47       23.54      1.47 o 
 -13   2   5       92.38       97.09      3.01 o 
 -12   2   5       47.66       54.30      2.21 o 
 -11   2   5      360.70      377.70      5.68 o 
 -10   2   5      121.56      113.76      2.32 o 
  -9   2   5       38.12       34.28      1.33 o 
  -8   2   5       24.11       22.93      1.00 o 
  -7   2   5       44.62       42.31      1.26 o 
  -6   2   5      186.59      207.20      2.88 o 
  -5   2   5       24.93       20.34      0.86 o 
  -4   2   5      807.23      929.10     10.72 o 
  -3   2   5        9.62        7.57      0.59 o 
  -2   2   5      510.40      491.78      6.02 o 
  -1   2   5       65.43       37.77      1.27 o 
   0   2   5      947.50     1013.05     11.27 o 
   1   2   5       95.39       74.88      2.25 o 
   2   2   5       17.87       27.37      1.27 o 
   3   2   5      226.32      285.26      5.08 o 
   4   2   5      515.62      461.12      7.61 o 
   5   2   5     1080.18     1031.48     13.21 o 
   6   2   5      807.08      759.50      8.11 o 
   7   2   5       12.81        6.18      0.94 o 
   8   2   5       50.42       53.09      1.81 o 
   9   2   5      104.15      101.86      4.27 o 
  10   2   5       97.53       84.08      2.64 o 
  11   2   5       26.90       30.03      2.26 o 
  12   2   5        0.91        0.48      1.54 o 
  13   2   5        0.11        0.00      1.96 o 
  14   2   5        0.13        0.00      2.26 o 
 -15   3   5        1.15        0.00      1.97 o 
 -14   3   5       12.57       12.28      1.63 o 
 -13   3   5       45.32       54.37      2.26 o 
 -12   3   5        6.21        7.55      1.36 o 
 -11   3   5       61.08       65.25      2.15 o 
 -10   3   5        2.97        3.34      0.86 o 
  -9   3   5       27.28       21.99      1.12 o 
  -8   3   5       10.40       11.84      0.86 o 
  -7   3   5        7.64        3.94      0.67 o 
  -6   3   5       11.69       14.26      0.86 o 
  -5   3   5      163.52      176.92      2.63 o 
  -4   3   5       24.58       14.76      1.14 o 
  -3   3   5      624.35      715.35     12.47 o 
  -2   3   5     7663.64     7778.53     83.48 o 
  -1   3   5     1420.33     1363.38     15.32 o 
   0   3   5     5027.82     5055.62     60.30 o 
   1   3   5        0.04        2.43      0.98 o 
   2   3   5      902.97      936.11     10.42 o 
   3   3   5       93.92       89.18      2.64 o 
   4   3   5        1.62        0.60      0.74 o 
   5   3   5       30.07       30.38      1.49 o 
   6   3   5        0.59        0.00      0.74 o 
   7   3   5       77.49       71.37      2.27 o 
   8   3   5       44.21       38.39      1.95 o 
   9   3   5        0.26        0.00      1.27 o 
  10   3   5        0.88        2.20      1.51 o 
  11   3   5        3.44        5.24      2.14 o 
  12   3   5        0.06        0.08      2.17 o 
  13   3   5        0.66        0.00      2.17 o 
 -15   4   5        0.00        0.00      1.68 o 
 -14   4   5       16.38       18.51      2.15 o 
 -13   4   5       40.32       40.01      1.97 o 
 -12   4   5       84.74       76.73      2.51 o 
 -11   4   5       14.61       12.95      1.30 o 
 -10   4   5        5.65        6.13      1.09 o 
  -9   4   5        7.16        3.82      0.97 o 
  -8   4   5        0.11        0.00      0.74 o 
  -7   4   5       41.55       37.59      1.38 o 
  -6   4   5        2.87        1.98      0.60 o 
  -5   4   5        0.72        0.00      0.58 o 
  -4   4   5      819.64      889.26     10.53 o 
  -3   4   5      377.01      362.17      6.45 o 
  -2   4   5      585.37      682.72      8.26 o 
  -1   4   5     2884.08     2953.06     35.80 o 
   0   4   5     4550.19     4366.64     47.34 o 
   1   4   5      125.26      115.32      2.43 o 
   2   4   5      154.23      186.79      3.33 o 
   3   4   5        5.08        7.15      0.97 o 
   4   4   5        7.14        7.18      1.27 o 
   5   4   5       99.58       73.13      2.19 o 
   6   4   5       15.40       18.35      1.70 o 
   7   4   5        0.54        0.70      1.48 o 
   8   4   5       49.39       54.74      2.78 o 
   9   4   5       43.47       52.16      3.07 o 
  10   4   5       43.23       40.27      2.68 o 
  11   4   5       11.78        9.37      1.99 o 
  12   4   5        1.49        0.00      1.72 o 
  13   4   5        5.19        9.54      2.70 o 
 -14   5   5        1.99        2.25      1.89 o 
 -13   5   5        4.92        1.62      1.85 o 
 -12   5   5        5.53        3.50      1.31 o 
 -11   5   5      168.10      168.01      6.69 o 
 -10   5   5        1.20        1.27      1.22 o 
  -9   5   5        1.28        0.98      1.01 o 
  -8   5   5       54.05       66.99      2.05 o 
  -7   5   5        1.40        2.65      0.92 o 
  -6   5   5       47.22       46.82      1.77 o 
  -5   5   5        5.18        4.27      0.80 o 
  -4   5   5       43.00       43.14      1.46 o 
  -3   5   5       10.35       14.09      1.06 o 
  -2   5   5      489.22      594.03      7.21 o 
  -1   5   5        4.27        3.44      0.91 o 
   0   5   5       40.75       36.33      1.18 o 
   1   5   5       96.20       91.78      2.17 o 
   2   5   5       73.67       75.05      1.81 o 
   3   5   5       86.30       89.57      2.41 o 
   4   5   5       11.41        9.33      1.44 o 
   5   5   5       72.68       69.57      2.80 o 
   6   5   5       18.75       16.90      1.77 o 
   7   5   5       16.33       18.24      1.94 o 
   8   5   5      117.07      115.24      3.91 o 
   9   5   5        4.65        9.86      1.98 o 
  10   5   5       27.05       35.84      2.63 o 
  11   5   5       22.99       23.92      2.47 o 
  12   5   5        8.07        8.77      2.07 o 
 -13   6   5        0.19        0.00      1.76 o 
 -12   6   5       15.25       16.29      2.17 o 
 -11   6   5       13.75       10.39      2.03 o 
 -10   6   5       19.63       20.29      1.71 o 
  -9   6   5       58.99       61.88      2.18 o 
  -8   6   5       11.36        7.67      1.14 o 
  -7   6   5       25.06       38.16      1.69 o 
  -6   6   5       17.94       17.02      1.25 o 
  -5   6   5        8.15        6.86      1.03 o 
  -4   6   5       41.65       37.14      1.44 o 
  -3   6   5       38.65       43.78      1.38 o 
  -2   6   5       33.67       29.87      1.18 o 
  -1   6   5       31.94       37.87      1.26 o 
   0   6   5       17.86       23.01      1.03 o 
   1   6   5       91.07      100.77      1.91 o 
   2   6   5        0.01        0.00      0.67 o 
   3   6   5       94.24       88.77      3.02 o 
   4   6   5       54.51       54.89      2.72 o 
   5   6   5      649.83      643.84     11.19 o 
   6   6   5      197.39      208.12      5.65 o 
   7   6   5       17.11       19.91      2.20 o 
   8   6   5       57.83       54.29      3.07 o 
   9   6   5        0.78        0.00      1.86 o 
  10   6   5        1.45        2.26      1.85 o 
  11   6   5        0.13        0.00      1.85 o 
 -12   7   5        3.04        0.60      2.09 o 
 -11   7   5        2.35        3.48      1.84 o 
 -10   7   5        0.20        0.00      1.70 o 
  -9   7   5       39.15       37.71      2.27 o 
  -8   7   5      138.99      119.24      2.97 o 
  -7   7   5       62.15       69.06      2.30 o 
  -6   7   5       10.44       13.52      1.35 o 
  -5   7   5       54.48       49.84      3.28 o 
  -4   7   5       19.60       18.22      1.44 o 
  -3   7   5       53.56       46.84      1.87 o 
  -2   7   5        5.00        3.43      0.92 o 
  -1   7   5        3.23        3.21      0.90 o 
   0   7   5       17.09       14.94      1.10 o 
   1   7   5        0.04        0.00      1.06 o 
   2   7   5       27.09       29.30      3.20 o 
   3   7   5      143.81      139.77      4.04 o 
   4   7   5        7.96        6.67      1.60 o 
   5   7   5        2.34        2.67      1.60 o 
   6   7   5       21.97       20.51      2.29 o 
   7   7   5       74.16       68.26      3.30 o 
   8   7   5        0.45        0.00      1.73 o 
   9   7   5        2.57        0.00      1.77 o 
  10   7   5        1.43        1.52      1.90 o 
 -10   8   5        0.03        0.00      1.65 o 
  -9   8   5        1.82        3.35      1.70 o 
  -8   8   5       15.69       18.61      1.96 o 
  -7   8   5        1.68        1.30      1.24 o 
  -6   8   5       46.68       51.65      2.35 o 
  -5   8   5       15.74       15.17      1.41 o 
  -4   8   5        2.35        0.79      1.04 o 
  -3   8   5       21.49       15.56      1.50 o 
  -2   8   5        0.22        0.00      1.05 o 
  -1   8   5        1.71        0.00      1.03 o 
   0   8   5       26.19       35.36      2.75 o 
   1   8   5       10.49       10.93      2.17 o 
   2   8   5       15.66       15.81      1.89 o 
   3   8   5       78.02       96.79      3.92 o 
   4   8   5       23.34       23.94      2.29 o 
   5   8   5        5.78        5.37      1.80 o 
   6   8   5       21.91       18.69      2.29 o 
   7   8   5       56.92       60.15      3.72 o 
   8   8   5        0.03        1.37      1.77 o 
  -8   9   5        8.01        9.94      3.13 o 
  -7   9   5        1.04        0.00      1.73 o 
  -6   9   5       19.67       29.76      1.99 o 
  -5   9   5       11.01       11.48      1.59 o 
  -4   9   5        9.90        6.91      1.82 o 
  -3   9   5        7.69       12.58      1.50 o 
  -2   9   5        1.36        0.00      1.09 o 
  -1   9   5        6.57        9.68      2.11 o 
   0   9   5        5.13        5.83      2.11 o 
   1   9   5       10.95        7.89      2.33 o 
   2   9   5       30.22       29.90      3.17 o 
   3   9   5        7.50        9.14      2.26 o 
   4   9   5        0.18        2.62      2.77 o 
   5   9   5        5.32       15.80      2.27 o 
   6   9   5        0.09        0.34      1.97 o 
  -3  10   5       26.24       37.16      3.96 o 
  -2  10   5        0.09        0.53      1.90 o 
  -1  10   5        7.41       13.90      3.52 o 
   0  10   5        3.59        3.93      6.90 o 
   1  10   5        2.05        2.51      2.26 o 
 -16   0   6        3.23        0.00      1.60 o 
 -14   0   6        0.23        0.00      1.45 o 
 -12   0   6       86.71       87.10      3.19 o 
 -10   0   6      408.18      355.67      6.68 o 
  -8   0   6      204.09      198.52      4.17 o 
  -6   0   6      129.89      106.73      2.63 o 
  -4   0   6        9.90       22.47      1.16 o 
  -2   0   6      266.03      298.09      4.94 o 
   0   0   6        1.44        0.12      1.03 o 
   2   0   6      101.84      127.39      2.45 o 
   4   0   6       81.82       82.15      4.45 o 
   6   0   6       56.59       61.65      1.97 o 
   8   0   6        4.63        5.00      1.04 o 
  10   0   6       10.56       10.64      1.83 o 
  12   0   6       47.45       48.16      5.29 o 
  14   0   6        1.34        2.64      3.52 o 
 -16   1   6        1.74        1.39      1.17 o 
 -15   1   6        2.11        2.77      1.03 o 
 -14   1   6       40.95       43.65      1.83 o 
 -13   1   6      168.76      183.20      3.37 o 
 -12   1   6        5.93        2.24      1.62 o 
 -11   1   6       58.36       57.98      2.15 o 
 -10   1   6      105.92      106.50      2.19 o 
  -9   1   6        0.10        0.00      0.98 o 
  -8   1   6      290.04      290.35      4.22 o 
  -7   1   6     1156.10     1361.77     15.32 o 
  -6   1   6      547.53      528.72      7.81 o 
  -5   1   6      709.10      703.62      8.27 o 
  -4   1   6     1180.22     1361.10     15.00 o 
  -3   1   6       28.88       35.91      0.93 o 
  -2   1   6        0.21        0.00      0.36 o 
  -1   1   6      227.78      239.91      2.95 o 
   0   1   6      900.40      871.12      8.97 o 
   1   1   6      377.87      368.73      4.14 o 
   2   1   6       68.32       77.45      1.28 o 
   3   1   6      233.18      214.49      2.65 o 
   4   1   6     1286.83     1394.07     14.09 o 
   5   1   6      473.75      414.02      4.77 o 
   6   1   6      143.14      157.44      2.33 o 
   7   1   6       35.69       37.32      1.41 o 
   8   1   6       73.69       75.62      1.91 o 
   9   1   6       18.86       15.39      1.37 o 
  10   1   6       14.31       12.11      1.39 o 
  11   1   6        4.72        2.36      1.51 o 
  12   1   6        7.77        8.65      1.79 o 
  13   1   6        0.04        0.00      1.96 o 
  14   1   6        4.40        0.00      2.28 o 
 -16   2   6       10.30       12.56      1.60 o 
 -15   2   6       50.52       52.26      2.21 o 
 -14   2   6       14.30       14.01      1.37 o 
 -13   2   6        7.79        1.98      1.14 o 
 -12   2   6        4.81        7.38      1.15 o 
 -11   2   6      812.03      805.09     10.32 o 
 -10   2   6       11.14        9.32      1.07 o 
  -9   2   6       14.39       12.31      1.04 o 
  -8   2   6       47.21       56.72      1.71 o 
  -7   2   6        2.56        4.13      0.72 o 
  -6   2   6       60.16       38.80      1.62 o 
  -5   2   6      103.51       92.97      1.91 o 
  -4   2   6        6.63       16.12      1.28 o 
  -3   2   6      200.16      213.72      3.15 o 
  -2   2   6     1792.25     2099.28     22.72 o 
  -1   2   6      909.11      896.72     10.16 o 
   0   2   6      248.10      277.07      3.28 o 
   1   2   6      318.94      335.12      3.86 o 
   2   2   6      143.56      197.54      2.78 o 
   3   2   6      194.60      169.24      3.12 o 
   4   2   6      606.36      586.75     25.06 o 
   5   2   6      127.01      127.38      2.28 o 
   6   2   6      347.14      310.68      7.47 o 
   7   2   6        0.22        0.00      0.91 o 
   8   2   6       39.75       39.89      1.91 o 
   9   2   6       66.64       77.60      3.01 o 
  10   2   6       75.82       73.28      3.27 o 
  11   2   6        2.73        0.54      1.23 o 
  12   2   6       14.83       16.55      2.06 o 
  13   2   6        2.74        1.30      3.23 o 
 -15   3   6       12.75       11.79      1.52 o 
 -14   3   6        4.29        1.10      1.40 o 
 -13   3   6        0.45        1.61      1.42 o 
 -12   3   6      241.41      257.28      4.17 o 
 -11   3   6       23.32       24.95      1.41 o 
 -10   3   6       39.90       39.81      1.55 o 
  -9   3   6        5.51        9.86      0.94 o 
  -8   3   6      135.94      118.96      2.28 o 
  -7   3   6        0.33        0.10      0.61 o 
  -6   3   6       28.03       23.68      1.17 o 
  -5   3   6      125.49      135.77      2.55 o 
  -4   3   6      167.10      143.67      2.57 o 
  -3   3   6       73.52       82.08      1.81 o 
  -2   3   6      366.75      257.67      3.77 o 
  -1   3   6     2502.56     2412.34     26.52 o 
   0   3   6      363.32      404.82      6.24 o 
   1   3   6      160.29      162.35      2.74 o 
   2   3   6      636.76      724.55      9.87 o 
   3   3   6       69.44       62.75      1.98 o 
   4   3   6       19.15       33.48      1.55 o 
   5   3   6        0.43        0.00      1.31 o 
   6   3   6        4.61        4.89      1.44 o 
   7   3   6      475.93      437.67      6.93 o 
   8   3   6      266.24      276.09      5.13 o 
   9   3   6        5.94        8.28      1.40 o 
  10   3   6        0.70        1.62      1.50 o 
  11   3   6       25.76       23.44      2.11 o 
  12   3   6        6.30        3.06      1.72 o 
  13   3   6        0.02        0.73      2.28 o 
 -15   4   6        3.52        0.55      2.19 o 
 -14   4   6       10.60       10.52      1.53 o 
 -13   4   6       29.48       26.39      1.81 o 
 -12   4   6       66.90       67.26      2.45 o 
 -11   4   6        1.69        3.70      1.13 o 
 -10   4   6       16.75       19.72      1.58 o 
  -9   4   6       98.72      103.40      2.34 o 
  -8   4   6       15.57       17.85      1.17 o 
  -7   4   6        5.43        8.56      0.90 o 
  -6   4   6       33.59       21.56      1.43 o 
  -5   4   6       14.64       20.45      1.48 o 
  -4   4   6       41.73       66.67      1.83 o 
  -3   4   6      527.47      596.90      7.46 o 
  -2   4   6     1295.75     1445.23     16.45 o 
  -1   4   6       73.40       49.65      2.85 o 
   0   4   6       42.00       79.20      2.12 o 
   1   4   6       56.56       42.47      1.69 o 
   2   4   6      258.25      245.45      4.02 o 
   3   4   6        2.13        3.71      0.99 o 
   4   4   6       15.31       17.27      1.40 o 
   5   4   6      131.66      135.99      3.20 o 
   6   4   6       34.32       36.01      1.81 o 
   7   4   6        4.87        2.95      1.42 o 
   8   4   6       96.19       99.45      3.60 o 
   9   4   6        2.77        3.92      2.19 o 
  10   4   6       60.53       69.97      3.69 o 
  11   4   6        9.66        8.08      1.92 o 
  12   4   6        6.56        5.45      1.89 o 
 -14   5   6        0.12        0.00      1.84 o 
 -13   5   6        0.42        0.00      1.59 o 
 -12   5   6        0.12        0.00      1.10 o 
 -11   5   6       66.66       71.78      2.49 o 
 -10   5   6        3.64        4.72      1.18 o 
  -9   5   6       35.66       44.25      1.90 o 
  -8   5   6       22.26       23.35      1.44 o 
  -7   5   6        8.27       10.49      1.14 o 
  -6   5   6       17.75       23.23      1.50 o 
  -5   5   6      221.56      226.54      3.67 o 
  -4   5   6        0.72        0.00      0.82 o 
  -3   5   6       25.84       33.39      1.38 o 
  -2   5   6       91.97      117.17      2.37 o 
  -1   5   6      314.24      340.77      4.76 o 
   0   5   6        7.08       10.63      0.90 o 
   1   5   6       99.86       77.37      2.42 o 
   2   5   6      344.84      333.11      4.69 o 
   3   5   6       77.19       90.20      2.63 o 
   4   5   6      182.82      179.80      4.40 o 
   5   5   6      291.08      256.08      5.60 o 
   6   5   6        5.98        0.09      1.57 o 
   7   5   6       54.11       67.48      3.68 o 
   8   5   6      215.99      219.20      5.60 o 
   9   5   6      108.94      105.62      4.01 o 
  10   5   6        0.40        0.00      1.49 o 
  11   5   6       37.54       40.89      2.92 o 
  12   5   6        6.20        3.33      1.94 o 
 -13   6   6       39.01       44.51      2.96 o 
 -12   6   6        3.19        5.13      1.91 o 
 -11   6   6      111.53      118.44      3.14 o 
 -10   6   6        8.48        9.64      1.41 o 
  -9   6   6        5.30        8.27      1.32 o 
  -8   6   6       17.48       15.51      1.41 o 
  -7   6   6       98.51      100.46      2.60 o 
  -6   6   6       21.50       22.07      1.56 o 
  -5   6   6        2.11        2.19      0.91 o 
  -4   6   6       98.09       86.98      2.45 o 
  -3   6   6       61.63       59.89      1.80 o 
  -2   6   6       17.76       18.07      1.31 o 
  -1   6   6       46.26       48.17      2.32 o 
   0   6   6        0.25        0.00      0.74 o 
   1   6   6        0.21        0.00      0.89 o 
   2   6   6       10.63       11.87      1.54 o 
   3   6   6       81.67       79.03      2.94 o 
   4   6   6        7.50        4.68      1.81 o 
   5   6   6      161.14      176.94      5.16 o 
   6   6   6      289.03      269.43      6.21 o 
   7   6   6       52.96       60.51      3.24 o 
   8   6   6       56.81       62.24      3.28 o 
   9   6   6       80.10       85.05      3.65 o 
  10   6   6       32.08       27.93      2.58 o 
  11   6   6        0.24        0.87      1.83 o 
 -12   7   6       15.63       13.36      3.26 o 
 -11   7   6       11.85       13.51      2.13 o 
 -10   7   6       14.40       18.05      1.69 o 
  -9   7   6       12.49       11.85      1.48 o 
  -8   7   6        1.03        0.35      1.18 o 
  -7   7   6        0.41        0.00      1.12 o 
  -6   7   6      325.26      315.52      5.63 o 
  -5   7   6       48.84       44.27      2.50 o 
  -4   7   6        0.27        1.16      0.99 o 
  -3   7   6       83.42       80.17      2.77 o 
  -2   7   6       45.25       38.86      1.79 o 
  -1   7   6       28.26       25.33      1.52 o 
   0   7   6        3.36        1.56      1.27 o 
   1   7   6        6.24        5.26      1.42 o 
   2   7   6        1.80        0.95      1.37 o 
   3   7   6       31.37       38.29      2.37 o 
   4   7   6       10.61        7.88      1.77 o 
   5   7   6      165.71      162.35      6.38 o 
   6   7   6        8.52       13.95      3.01 o 
   7   7   6       75.04       76.98      3.53 o 
   8   7   6        1.57        0.42      1.71 o 
   9   7   6        3.05        3.38      1.89 o 
 -10   8   6       15.01       19.55      2.27 o 
  -9   8   6        3.91        2.57      3.03 o 
  -8   8   6       16.39       18.23      1.81 o 
  -7   8   6       44.77       43.23      2.25 o 
  -6   8   6      114.91      103.91      3.19 o 
  -5   8   6        7.15        4.37      1.36 o 
  -4   8   6       44.75       40.67      2.06 o 
  -3   8   6        7.58        7.07      1.60 o 
  -2   8   6       23.41       23.20      1.85 o 
  -1   8   6        2.15        0.86      2.06 o 
   0   8   6        2.46        0.36      1.68 o 
   1   8   6        0.09        1.53      1.42 o 
   2   8   6        0.36        1.81      1.67 o 
   3   8   6       27.94       39.99      2.63 o 
   4   8   6        0.45        0.00      1.56 o 
   5   8   6       23.79       32.73      2.58 o 
   6   8   6       15.83       12.22      2.81 o 
   7   8   6        0.01        0.00      1.67 o 
   8   8   6        0.28        0.00      1.73 o 
  -7   9   6        0.00        2.31      1.92 o 
  -6   9   6        2.93        4.83      4.32 o 
  -5   9   6        7.22        7.11      1.70 o 
  -4   9   6       35.25       34.10      2.33 o 
  -3   9   6        5.85        9.02      1.75 o 
  -2   9   6       37.96       41.13      3.17 o 
  -1   9   6        2.04        2.94      2.11 o 
   0   9   6        4.31        4.57      2.11 o 
   1   9   6        4.21        3.78      2.11 o 
   2   9   6        0.64        0.76      2.11 o 
   3   9   6        9.68       11.72      2.54 o 
   4   9   6        2.23        4.80      2.02 o 
   5   9   6       25.11       32.86      3.26 o 
 -15   0   7        1.26        0.47      1.42 o 
 -13   0   7       77.66       77.76      3.11 o 
 -11   0   7        1.00        0.02      1.07 o 
  -9   0   7        2.42        3.35      1.07 o 
  -7   0   7     1695.00     1790.95     25.75 o 
  -5   0   7     6535.55     6695.93     91.57 o 
  -3   0   7      707.80      587.58      9.00 o 
  -1   0   7      184.72      200.71      3.71 o 
   1   0   7      117.28      103.83      2.31 o 
   3   0   7      605.65      669.46     10.09 o 
   5   0   7     1192.08     1240.56     17.97 o 
   7   0   7       21.53       28.46      1.52 o 
   9   0   7       15.85       14.77      1.40 o 
  11   0   7        8.90        5.87      3.23 o 
  13   0   7       24.00       32.01      4.70 o 
 -16   1   7        1.56        0.18      1.14 o 
 -15   1   7        1.08        0.00      1.04 o 
 -14   1   7       36.83       33.88      1.70 o 
 -13   1   7      230.13      237.46      3.97 o 
 -12   1   7       21.43       15.81      1.34 o 
 -11   1   7        7.99        7.68      1.18 o 
 -10   1   7       25.66       25.48      1.29 o 
  -9   1   7        0.27        0.00      0.64 o 
  -8   1   7        0.55        0.18      0.63 o 
  -7   1   7      352.28      358.04      4.92 o 
  -6   1   7      550.82      614.43      6.86 o 
  -5   1   7      137.44      222.84      3.00 o 
  -4   1   7      105.34      120.95      2.21 o 
  -3   1   7      669.99      742.16      7.90 o 
  -2   1   7      640.34      695.36     10.59 o 
  -1   1   7      254.94      253.20      3.16 o 
   0   1   7        7.81        4.43      0.44 o 
   1   1   7       87.11       84.46      1.42 o 
   2   1   7      171.77      213.48      2.65 o 
   3   1   7       37.21       30.27      1.42 o 
   4   1   7       13.11       13.79      0.81 o 
   5   1   7       41.01       34.57      1.48 o 
   6   1   7      378.88      397.60      5.17 o 
   7   1   7      119.00      128.64      3.47 o 
   8   1   7        8.71        5.27      0.99 o 
   9   1   7       12.55       13.57      1.42 o 
  10   1   7        0.65        1.05      1.11 o 
  11   1   7        9.59        8.13      1.67 o 
  12   1   7        5.53        6.61      2.28 o 
  13   1   7        5.46        4.38      2.38 o 
 -16   2   7        0.93        0.00      1.36 o 
 -15   2   7       15.85       19.12      1.82 o 
 -14   2   7        3.33        2.13      1.20 o 
 -13   2   7        0.32        0.00      1.02 o 
 -12   2   7       28.45       25.30      1.55 o 
 -11   2   7      325.02      317.56      6.41 o 
 -10   2   7        6.23       12.25      1.46 o 
  -9   2   7      106.99      114.27      2.46 o 
  -8   2   7        0.17        0.00      0.67 o 
  -7   2   7       64.74       58.97      1.70 o 
  -6   2   7      522.43      524.91      6.63 o 
  -5   2   7      109.29       83.23      2.03 o 
  -4   2   7      144.45      153.71      2.65 o 
  -3   2   7       53.65       56.38      1.49 o 
  -2   2   7      661.38      697.80     15.06 o 
  -1   2   7      709.29      727.27      7.76 o 
   0   2   7       46.69       54.58      1.55 o 
   1   2   7      321.91      362.25      4.68 o 
   2   2   7      301.50      370.42      4.70 o 
   3   2   7        0.55        1.14      0.47 o 
   4   2   7      717.06      681.54     12.31 o 
   5   2   7      502.65      470.86      7.14 o 
   6   2   7        1.07        0.81      1.02 o 
   7   2   7      151.67      132.40      3.19 o 
   8   2   7      129.75      128.23      3.20 o 
   9   2   7        3.18        6.98      1.39 o 
  10   2   7       25.15       19.47      1.66 o 
  11   2   7        0.03        0.00      1.22 o 
  12   2   7        2.85        3.90      2.26 o 
  13   2   7        0.05        0.00      3.23 o 
 -15   3   7        0.64        0.00      1.87 o 
 -14   3   7       29.03       32.76      1.91 o 
 -13   3   7       11.57        9.22      1.58 o 
 -12   3   7      606.98      581.53     11.21 o 
 -11   3   7       49.52       49.13      1.96 o 
 -10   3   7        2.99        3.94      1.08 o 
  -9   3   7      246.23      246.84      4.06 o 
  -8   3   7        6.01        5.07      0.92 o 
  -7   3   7        2.86        6.93      0.88 o 
  -6   3   7       88.01       83.98      2.15 o 
  -5   3   7       57.22       51.80      1.62 o 
  -4   3   7       11.11       12.56      0.95 o 
  -3   3   7      236.20      241.69      3.69 o 
  -2   3   7      575.29      548.28      8.60 o 
  -1   3   7      136.84      130.22      2.37 o 
   0   3   7      221.41      177.76      2.82 o 
   1   3   7      133.97      108.63      2.70 o 
   2   3   7      838.51      873.46      9.67 o 
   3   3   7      463.51      468.42     10.17 o 
   4   3   7     1313.58     1338.24     28.30 o 
   5   3   7      225.65      235.22      6.35 o 
   6   3   7       48.41       52.71      2.10 o 
   7   3   7       11.99       10.59      1.57 o 
   8   3   7      119.93      105.43      3.04 o 
   9   3   7        1.22        0.00      1.23 o 
  10   3   7       24.46       18.76      2.06 o 
  11   3   7       34.10       42.47      2.63 o 
  12   3   7        3.15        1.68      1.77 o 
  13   3   7        3.90        5.02      4.26 o 
 -15   4   7        7.03        6.76      2.36 o 
 -14   4   7        0.02        0.00      1.40 o 
 -13   4   7       56.21       57.62      2.42 o 
 -12   4   7       65.26       82.77      2.73 o 
 -11   4   7        4.09        4.49      1.21 o 
 -10   4   7       22.89       22.84      1.51 o 
  -9   4   7       12.70       19.03      1.64 o 
  -8   4   7       62.26       58.02      1.98 o 
  -7   4   7       60.37       75.69      2.13 o 
  -6   4   7       90.83       84.53      2.20 o 
  -5   4   7        0.10        0.00      0.64 o 
  -4   4   7      132.42      145.73      2.80 o 
  -3   4   7      500.03      456.13      6.03 o 
  -2   4   7       34.62       38.50      1.44 o 
  -1   4   7      381.70      360.32      4.97 o 
   0   4   7     2603.04     2831.48     34.44 o 
   1   4   7       24.25       33.34      1.23 o 
   2   4   7      274.26      270.72      4.53 o 
   3   4   7      155.54      111.51      2.83 o 
   4   4   7      159.51      162.57      3.54 o 
   5   4   7        1.64        1.52      1.03 o 
   6   4   7       72.93       78.55      3.56 o 
   7   4   7       19.92       13.85      1.85 o 
   8   4   7        2.36        0.41      1.56 o 
   9   4   7        2.57        0.17      1.60 o 
  10   4   7        8.93        6.62      1.89 o 
  11   4   7        0.39        0.52      1.77 o 
  12   4   7        0.26        0.62      1.77 o 
 -14   5   7       19.03       24.00      2.45 o 
 -13   5   7        5.75        0.52      1.36 o 
 -12   5   7        0.05        0.00      1.33 o 
 -11   5   7       31.11       40.54      2.03 o 
 -10   5   7       71.99       74.65      2.41 o 
  -9   5   7      212.65      202.00      4.28 o 
  -8   5   7       13.68       12.09      1.42 o 
  -7   5   7      301.07      332.63      5.66 o 
  -6   5   7      152.33      156.22      3.10 o 
  -5   5   7       44.60       48.61      1.74 o 
  -4   5   7       71.35       70.41      1.97 o 
  -3   5   7      160.69      147.92      2.83 o 
  -2   5   7      570.36      578.52      7.43 o 
  -1   5   7      209.69      220.80      3.94 o 
   0   5   7      334.47      355.00      5.05 o 
   1   5   7       55.42       57.76      1.72 o 
   2   5   7      123.28      116.81      3.01 o 
   3   5   7       48.37       47.56      2.09 o 
   4   5   7       77.37       87.60      3.14 o 
   5   5   7        3.62        5.29      2.35 o 
   6   5   7       87.95       88.22      3.29 o 
   7   5   7       59.24       66.88      3.26 o 
   8   5   7       15.16       19.28      2.20 o 
   9   5   7       15.65       17.40      2.24 o 
  10   5   7        1.14        0.00      2.09 o 
  11   5   7       10.28       14.92      2.20 o 
 -13   6   7        0.17        0.00      1.99 o 
 -12   6   7        0.07        0.00      1.38 o 
 -11   6   7       47.09       47.29      2.22 o 
 -10   6   7       60.42       64.87      2.68 o 
  -9   6   7       35.68       35.14      2.05 o 
  -8   6   7      126.73      124.76      3.33 o 
  -7   6   7      106.02      102.48      2.94 o 
  -6   6   7       15.91       19.43      1.58 o 
  -5   6   7       37.08       32.86      2.37 o 
  -4   6   7        0.54        0.67      1.18 o 
  -3   6   7       44.46       35.17      1.50 o 
  -2   6   7       82.46       77.74      2.42 o 
  -1   6   7      146.86      137.63      3.11 o 
   0   6   7        3.91        1.76      0.89 o 
   1   6   7        0.00        0.00      1.10 o 
   2   6   7        0.97        0.00      1.21 o 
   3   6   7        7.06        5.71      2.46 o 
   4   6   7      110.11      119.60      4.76 o 
   5   6   7        5.50        1.42      1.64 o 
   6   6   7      255.18      242.45      5.94 o 
   7   6   7        3.78        8.91      1.90 o 
   8   6   7       25.00       24.98      2.50 o 
   9   6   7       25.87       26.78      3.68 o 
  10   6   7       15.97       19.06      2.46 o 
 -12   7   7        0.49        0.00      2.74 o 
 -11   7   7        3.68        2.53      2.17 o 
 -10   7   7        1.82        1.20      1.44 o 
  -9   7   7       13.43       13.50      1.72 o 
  -8   7   7        3.19        0.09      1.39 o 
  -7   7   7       49.44       57.15      2.47 o 
  -6   7   7       26.21       25.09      1.77 o 
  -5   7   7       99.29      101.15      2.93 o 
  -4   7   7       38.97       35.38      1.86 o 
  -3   7   7       82.71       68.92      4.45 o 
  -2   7   7        3.23        2.56      1.04 o 
  -1   7   7        0.69        0.53      1.22 o 
   0   7   7       19.15       17.04      1.72 o 
   1   7   7        1.13        0.00      1.24 o 
   2   7   7        5.86        6.24      1.60 o 
   3   7   7       30.33       24.42      2.11 o 
   4   7   7        7.47        7.24      1.75 o 
   5   7   7      180.61      170.47      4.87 o 
   6   7   7        0.15        0.00      1.63 o 
   7   7   7       17.34       21.95      2.33 o 
   8   7   7       33.77       46.58      3.01 o 
   9   7   7        7.62       10.18      2.20 o 
 -10   8   7        6.25        6.55      2.27 o 
  -9   8   7        0.41        0.00      1.28 o 
  -8   8   7       10.22       11.45      1.64 o 
  -7   8   7       26.02       15.38      1.76 o 
  -6   8   7       16.98       18.12      1.82 o 
  -5   8   7      308.40      305.12      6.66 o 
  -4   8   7        0.08        0.00      1.17 o 
  -3   8   7        0.00        0.00      1.99 o 
  -2   8   7        0.61        0.00      1.73 o 
  -1   8   7        0.47        0.00      1.51 o 
   0   8   7        7.07        7.40      1.95 o 
   1   8   7        1.31        3.40      1.52 o 
   2   8   7        0.10        0.00      1.54 o 
   3   8   7        1.52        1.56      1.85 o 
   4   8   7        6.03        6.10      1.95 o 
   5   8   7        0.23        2.25      1.85 o 
   6   8   7        8.33       10.90      2.11 o 
   7   8   7        7.54        9.46      2.30 o 
  -7   9   7        4.50        4.51      1.55 o 
  -6   9   7        7.01        4.33      2.58 o 
  -5   9   7        1.80        3.86      1.63 o 
  -4   9   7        0.30        3.64      2.35 o 
  -3   9   7        4.81        1.64      2.06 o 
  -2   9   7        0.93        0.00      1.73 o 
  -1   9   7       12.52       10.57      2.33 o 
   0   9   7        0.53        3.82      2.11 o 
   1   9   7       10.52       11.52      2.54 o 
   2   9   7       15.17       16.36      2.61 o 
   3   9   7        0.20        0.00      2.79 o 
   4   9   7        0.84        3.41      1.90 o 
 -16   0   8        1.14        1.24      1.68 o 
 -14   0   8        0.90        0.00      1.28 o 
 -12   0   8       28.25       28.27      2.02 o 
 -10   0   8       38.95       37.70      3.23 o 
  -8   0   8        0.25        0.27      0.81 o 
  -6   0   8     3539.89     3617.81     50.22 o 
  -4   0   8      600.76      617.66      9.69 o 
  -2   0   8     3035.21     3185.91     44.14 o 
   0   0   8       20.98       30.28      1.60 o 
   2   0   8       85.08       93.53      2.94 o 
   4   0   8       35.01       36.68      1.52 o 
   6   0   8        0.40        0.35      0.79 o 
   8   0   8       25.85       33.64      1.98 o 
  10   0   8       38.13       23.49      4.11 o 
  12   0   8       25.23       23.79      4.41 o 
 -16   1   8        3.65        4.31      1.26 o 
 -15   1   8        4.23        3.84      1.17 o 
 -14   1   8       10.28        9.03      1.24 o 
 -13   1   8       76.64       82.85      2.31 o 
 -12   1   8        5.85        6.56      1.08 o 
 -11   1   8       35.10       31.04      1.61 o 
 -10   1   8        6.61        6.75      0.88 o 
  -9   1   8       17.47       20.80      1.04 o 
  -8   1   8       93.46      109.69      2.10 o 
  -7   1   8      690.08      687.96      7.72 o 
  -6   1   8      683.02      713.59      7.91 o 
  -5   1   8      210.45      201.02      2.86 o 
  -4   1   8      511.67      535.27      6.05 o 
  -3   1   8      394.03      423.64      4.95 o 
  -2   1   8      578.10      686.10      8.16 o 
  -1   1   8       12.96        9.35      0.80 o 
   0   1   8      108.27      119.32      2.05 o 
   1   1   8       50.93       57.12      1.20 o 
   2   1   8      110.67      110.16      1.73 o 
   3   1   8       10.64       13.65      1.21 o 
   4   1   8       28.11       27.63      1.17 o 
   5   1   8       29.62       29.49      1.13 o 
   6   1   8       12.16       13.69      0.91 o 
   7   1   8        2.87        2.45      0.74 o 
   8   1   8        0.75        0.00      0.89 o 
   9   1   8       23.47       23.45      1.96 o 
  10   1   8        1.94        0.68      1.22 o 
  11   1   8        2.86        4.03      2.50 o 
  12   1   8        0.00        0.00      2.08 o 
  13   1   8        1.40        0.00      2.38 o 
 -16   2   8        0.07        0.53      1.30 o 
 -15   2   8        7.17        7.49      1.41 o 
 -14   2   8      104.85      103.64      2.97 o 
 -13   2   8       55.86       58.56      2.19 o 
 -12   2   8       30.05       35.24      2.03 o 
 -11   2   8      279.90      300.73      4.85 o 
 -10   2   8      196.36      200.37      3.63 o 
  -9   2   8       16.75       14.66      1.29 o 
  -8   2   8       79.96       99.39      2.29 o 
  -7   2   8      446.76      435.90      5.88 o 
  -6   2   8       74.99       69.18      1.87 o 
  -5   2   8       42.61       47.39      1.53 o 
  -4   2   8       30.26       29.89      1.81 o 
  -3   2   8      118.36      108.54      2.71 o 
  -2   2   8      422.54      448.75      5.23 o 
  -1   2   8     1587.08     1688.69     17.03 o 
   0   2   8       26.59       42.05      1.32 o 
   1   2   8        0.36        0.14      0.43 o 
   2   2   8        5.86       13.77      1.68 o 
   3   2   8       32.77       27.48      0.90 o 
   4   2   8       16.16       17.62      1.06 o 
   5   2   8      163.59      163.88      3.52 o 
   6   2   8      267.25      256.93      4.73 o 
   7   2   8       16.01       11.43      2.20 o 
   8   2   8       50.40       56.97      2.46 o 
   9   2   8      191.72      191.81      4.21 o 
  10   2   8       47.23       44.90      2.26 o 
  11   2   8        8.57       10.53      1.85 o 
  12   2   8        0.01        2.06      3.23 o 
 -15   3   8       16.31       18.92      1.94 o 
 -14   3   8       48.85       66.29      2.76 o 
 -13   3   8       27.22       30.49      2.02 o 
 -12   3   8       10.23       11.98      1.73 o 
 -11   3   8      182.03      190.07      3.72 o 
 -10   3   8        7.66        3.27      1.20 o 
  -9   3   8       87.93       90.38      2.82 o 
  -8   3   8      570.31      565.45      8.45 o 
  -7   3   8       43.15       29.66      1.62 o 
  -6   3   8        1.04        0.20      0.93 o 
  -5   3   8      243.40      241.93      6.19 o 
  -4   3   8       25.00       20.61      1.99 o 
  -3   3   8      216.57      217.21      3.50 o 
  -2   3   8       41.55       52.00      1.60 o 
  -1   3   8     1926.36     2292.16     22.84 o 
   0   3   8       20.92       20.35      0.83 o 
   1   3   8      104.22       85.66      1.54 o 
   2   3   8       91.28      124.64      1.81 o 
   3   3   8       12.61       15.37      1.82 o 
   4   3   8      310.42      292.56      5.76 o 
   5   3   8       36.85       41.53      2.18 o 
   6   3   8       23.89       14.23      1.44 o 
   7   3   8      180.04      168.98      3.86 o 
   8   3   8       47.11       45.59      2.26 o 
   9   3   8        7.57       11.94      1.80 o 
  10   3   8        4.47        4.30      1.69 o 
  11   3   8       27.39       31.89      2.55 o 
  12   3   8        7.52       10.43      2.06 o 
 -15   4   8        3.36        4.41      1.71 o 
 -14   4   8       19.49       20.61      1.93 o 
 -13   4   8       23.60       26.81      2.27 o 
 -12   4   8        1.47        1.01      1.63 o 
 -11   4   8        4.36        0.00      1.54 o 
 -10   4   8        0.13        0.00      1.22 o 
  -9   4   8      136.24      130.31      3.59 o 
  -8   4   8      144.26      144.17      3.20 o 
  -7   4   8       89.44       85.24      2.41 o 
  -6   4   8        0.56        1.24      0.86 o 
  -5   4   8       52.68       55.28      1.86 o 
  -4   4   8       70.56       85.55      2.14 o 
  -3   4   8      301.09      323.15      4.72 o 
  -2   4   8       18.00       22.75      1.25 o 
  -1   4   8      219.59      234.78      3.67 o 
   0   4   8      215.37      237.20      4.09 o 
   1   4   8       92.41      109.91      1.92 o 
   2   4   8        3.50        2.72      0.71 o 
   3   4   8       30.31       35.74      1.83 o 
   4   4   8        1.07        2.57      1.15 o 
   5   4   8      242.74      221.04      4.46 o 
   6   4   8       11.05        8.47      1.50 o 
   7   4   8       80.78       83.15      3.26 o 
   8   4   8        0.72        0.00      1.60 o 
   9   4   8      124.47      115.51      4.08 o 
  10   4   8        2.69        6.41      1.89 o 
  11   4   8       37.50       45.10      2.96 o 
 -14   5   8        5.53        4.27      2.11 o 
 -13   5   8       76.41       76.17      3.11 o 
 -12   5   8       87.56       86.32      4.07 o 
 -11   5   8       11.48       15.09      1.77 o 
 -10   5   8        9.70        8.23      1.56 o 
  -9   5   8       37.21       33.44      2.33 o 
  -8   5   8       36.71       38.24      2.05 o 
  -7   5   8      560.63      603.48      8.99 o 
  -6   5   8       28.65       24.90      1.52 o 
  -5   5   8      195.72      221.73      3.84 o 
  -4   5   8      137.90      122.53      2.70 o 
  -3   5   8      570.35      566.94      7.74 o 
  -2   5   8        3.95        3.23      0.93 o 
  -1   5   8       10.53       11.60      1.05 o 
   0   5   8      101.29       97.02      2.60 o 
   1   5   8       23.56       22.34      1.23 o 
   2   5   8       37.58       26.76      1.84 o 
   3   5   8        0.07        0.94      1.16 o 
   4   5   8      304.82      269.50      6.46 o 
   5   5   8      270.02      307.27      6.64 o 
   6   5   8       16.07       20.72      2.09 o 
   7   5   8      280.50      318.08      7.02 o 
   8   5   8       60.33       58.39      4.10 o 
   9   5   8        0.36        4.76      2.92 o 
  10   5   8        6.03        5.06      1.98 o 
  11   5   8       33.70       32.58      2.76 o 
 -13   6   8        0.03        0.00      4.04 o 
 -12   6   8       19.27       19.41      2.80 o 
 -11   6   8       56.45       62.83      2.72 o 
 -10   6   8       18.86       24.09      1.99 o 
  -9   6   8       20.10       19.16      1.76 o 
  -8   6   8        7.23        7.75      1.44 o 
  -7   6   8        0.45        0.00      1.15 o 
  -6   6   8       53.29       49.35      2.21 o 
  -5   6   8      171.78      157.83      3.50 o 
  -4   6   8       26.58       28.02      1.47 o 
  -3   6   8       12.07       12.15      1.19 o 
  -2   6   8       77.11       70.51      3.17 o 
  -1   6   8       16.46       20.64      1.31 o 
   0   6   8       19.39       13.31      1.56 o 
   1   6   8        8.06        5.61      1.45 o 
   2   6   8       53.71       43.98      2.41 o 
   3   6   8        0.09        0.00      1.28 o 
   4   6   8      148.15      134.73      4.14 o 
   5   6   8       37.00       40.02      2.68 o 
   6   6   8       72.44       64.46      3.07 o 
   7   6   8        6.24        5.95      1.85 o 
   8   6   8       53.95       47.56      3.11 o 
   9   6   8       19.86       18.38      2.50 o 
  10   6   8        1.01        1.72      2.29 o 
 -11   7   8        6.17        9.98      1.77 o 
 -10   7   8        0.02        0.02      1.70 o 
  -9   7   8        6.02        5.89      1.65 o 
  -8   7   8        2.74        4.09      1.44 o 
  -7   7   8       38.38       39.54      2.17 o 
  -6   7   8        3.74        5.08      1.49 o 
  -5   7   8       13.17       13.78      1.54 o 
  -4   7   8        2.28        0.00      1.13 o 
  -3   7   8        0.27        1.03      1.19 o 
  -2   7   8        9.80       10.83      1.39 o 
  -1   7   8        1.93        0.94      1.34 o 
   0   7   8        0.43        0.00      1.24 o 
   1   7   8       52.15       53.13      3.18 o 
   2   7   8       33.82       39.97      2.51 o 
   3   7   8       14.25       14.54      1.94 o 
   4   7   8       32.85       22.61      2.20 o 
   5   7   8       11.21       12.49      1.99 o 
   6   7   8        7.47        6.31      1.81 o 
   7   7   8        0.67        0.00      1.67 o 
   8   7   8        0.07        1.32      1.94 o 
  -9   8   8        2.75        1.30      1.47 o 
  -8   8   8        0.22        0.67      1.61 o 
  -7   8   8        0.04        0.00      1.71 o 
  -6   8   8       24.32       25.31      1.89 o 
  -5   8   8        5.98        3.62      2.14 o 
  -4   8   8        8.49        9.49      1.50 o 
  -3   8   8        1.71        2.30      1.78 o 
  -2   8   8       16.91       13.19      2.17 o 
  -1   8   8        2.93        2.11      1.95 o 
   0   8   8        0.00        0.00      1.73 o 
   1   8   8        0.19        1.55      1.45 o 
   2   8   8        1.01        0.44      1.45 o 
   3   8   8        5.30        5.40      2.47 o 
   4   8   8        0.20        0.65      1.60 o 
   5   8   8        1.88        4.81      1.90 o 
   6   8   8        0.00        0.00      1.87 o 
  -6   9   8        9.75        9.24      1.88 o 
  -5   9   8        0.20        0.70      1.78 o 
  -4   9   8        5.22        5.37      4.55 o 
  -3   9   8        8.03        9.51      2.33 o 
  -2   9   8        0.36        0.00      1.78 o 
  -1   9   8        4.47        5.23      2.17 o 
   0   9   8       34.21       38.50      3.38 o 
   1   9   8        7.48        7.88      2.33 o 
   2   9   8       13.90       17.99      2.82 o 
   3   9   8        1.74        1.86      2.17 o 
 -15   0   9        1.11        1.90      1.54 o 
 -13   0   9        6.06        3.66      1.56 o 
 -11   0   9       11.70       10.14      1.45 o 
  -9   0   9       76.39       88.83      2.80 o 
  -7   0   9      347.33      376.96      6.77 o 
  -5   0   9      639.37      677.80     10.68 o 
  -3   0   9      537.45      654.74     10.24 o 
  -1   0   9     1802.07     1875.53     26.73 o 
   1   0   9       54.59       54.57      2.23 o 
   3   0   9       61.19       58.81      1.73 o 
   5   0   9      112.27      115.89      2.83 o 
   7   0   9        0.04        0.00      1.48 o 
   9   0   9      111.39       91.33      7.05 o 
  11   0   9        0.77        5.58      3.23 o 
 -16   1   9        0.27        0.00      1.15 o 
 -15   1   9        0.77        0.00      1.00 o 
 -14   1   9        0.01        0.00      1.02 o 
 -13   1   9       18.02       13.28      1.25 o 
 -12   1   9       30.00       24.85      1.42 o 
 -11   1   9        3.88        4.03      0.96 o 
 -10   1   9        2.07        0.77      0.72 o 
  -9   1   9       81.77       70.80      1.80 o 
  -8   1   9        0.50        1.78      0.69 o 
  -7   1   9       22.08       25.32      1.14 o 
  -6   1   9       93.42       97.45      1.97 o 
  -5   1   9       12.43       16.14      1.16 o 
  -4   1   9      255.45      249.55      3.43 o 
  -3   1   9     1619.24     1670.85     17.01 o 
  -2   1   9      473.39      494.77      6.30 o 
  -1   1   9      214.73      237.36      3.22 o 
   0   1   9      129.03      144.27      2.22 o 
   1   1   9       43.40       34.26      1.04 o 
   2   1   9        4.88        2.94      0.61 o 
   3   1   9      412.21      406.34      5.19 o 
   4   1   9       20.82       21.78      1.37 o 
   5   1   9        7.46        5.67      0.73 o 
   6   1   9      155.63      161.81      4.20 o 
   7   1   9        0.51        0.24      0.92 o 
   8   1   9        0.00        0.00      1.01 o 
   9   1   9        2.77        7.01      1.67 o 
  10   1   9        0.02        4.03      2.17 o 
  11   1   9        0.53        0.00      2.05 o 
  12   1   9        1.55        3.92      4.41 o 
 -15   2   9       12.47       11.83      1.46 o 
 -14   2   9        4.64        6.73      1.26 o 
 -13   2   9       48.71       55.29      2.16 o 
 -12   2   9       24.79       24.79      1.92 o 
 -11   2   9      216.07      234.04      4.17 o 
 -10   2   9      204.78      193.92      3.65 o 
  -9   2   9        4.07        7.72      1.02 o 
  -8   2   9       57.66       61.92      1.94 o 
  -7   2   9       36.47       32.69      1.39 o 
  -6   2   9       83.52       78.04      1.82 o 
  -5   2   9      333.13      323.77      4.24 o 
  -4   2   9       23.25       25.85      1.18 o 
  -3   2   9        7.93       10.61      0.94 o 
  -2   2   9      677.97      693.55      7.62 o 
  -1   2   9      502.70      546.89      6.23 o 
   0   2   9        5.46        6.06      1.36 o 
   1   2   9       52.20       53.19      1.46 o 
   2   2   9       80.03      100.91      1.73 o 
   3   2   9        5.72        4.99      0.67 o 
   4   2   9      277.74      319.18      4.38 o 
   5   2   9      716.49      703.57     10.12 o 
   6   2   9       56.11       49.38      2.29 o 
   7   2   9       74.90       56.09      2.76 o 
   8   2   9       19.05       18.97      1.73 o 
   9   2   9       20.30       25.71      1.89 o 
  10   2   9       28.61       29.51      1.96 o 
  11   2   9        0.41        0.29      3.52 o 
  12   2   9        0.34        0.88      3.23 o 
 -15   3   9        6.54        6.47      1.66 o 
 -14   3   9       30.49       29.19      3.04 o 
 -13   3   9       10.42        9.10      1.53 o 
 -12   3   9       39.61       36.22      1.87 o 
 -11   3   9       50.58       72.77      2.40 o 
 -10   3   9      116.07      104.71      2.67 o 
  -9   3   9      312.10      297.15      4.84 o 
  -8   3   9     1357.74     1350.25     15.76 o 
  -7   3   9      278.05      296.67      4.64 o 
  -6   3   9       11.89       10.09      1.04 o 
  -5   3   9      311.14      284.42      4.37 o 
  -4   3   9      155.64      173.63      3.10 o 
  -3   3   9      205.09      211.89      3.46 o 
  -2   3   9        6.16        7.08      0.88 o 
  -1   3   9      269.89      321.73      4.11 o 
   0   3   9       28.06       22.94      0.93 o 
   1   3   9      126.14      149.87      2.59 o 
   2   3   9       52.20       54.88      1.46 o 
   3   3   9      564.23      549.93      8.26 o 
   4   3   9        4.37        1.26      1.37 o 
   5   3   9       49.55       39.47      2.03 o 
   6   3   9      103.52       82.65      3.03 o 
   7   3   9       54.34       41.69      3.78 o 
   8   3   9       13.95        8.07      1.68 o 
   9   3   9        0.41        0.00      1.42 o 
  10   3   9       11.51       15.36      2.00 o 
  11   3   9        7.20        9.69      2.01 o 
  12   3   9        4.45        6.17      4.11 o 
 -14   4   9        7.25        5.49      1.67 o 
 -13   4   9        0.23        0.70      1.35 o 
 -12   4   9      102.97      103.00      3.22 o 
 -11   4   9       16.07       12.23      2.10 o 
 -10   4   9      113.87      118.60      3.44 o 
  -9   4   9       23.09       34.55      2.25 o 
  -8   4   9      203.86      215.02      4.69 o 
  -7   4   9       58.82       46.40      2.07 o 
  -6   4   9      272.04      262.87      4.42 o 
  -5   4   9        2.48        2.65      1.57 o 
  -4   4   9       93.36       74.00      2.11 o 
  -3   4   9        1.43        0.32      1.06 o 
  -2   4   9      372.06      409.90      5.66 o 
  -1   4   9      136.33      128.39      2.56 o 
   0   4   9      128.04      117.20      2.06 o 
   1   4   9        6.44       10.35      0.87 o 
   2   4   9       39.13       28.02      1.88 o 
   3   4   9      157.76      177.45      3.96 o 
   4   4   9      385.23      345.42      8.31 o 
   5   4   9      258.67      233.23      4.76 o 
   6   4   9       60.21       60.14      2.91 o 
   7   4   9       25.73       23.10      2.79 o 
   8   4   9        1.90        3.36      1.68 o 
   9   4   9        0.57        0.48      1.63 o 
  10   4   9       83.04       79.05      3.60 o 
  11   4   9        9.81       11.55      2.23 o 
 -14   5   9       36.06       42.16      3.08 o 
 -13   5   9        0.01        0.00      3.52 o 
 -12   5   9       10.41       12.43      2.24 o 
 -11   5   9       20.59       20.93      1.95 o 
 -10   5   9       14.00       15.08      1.77 o 
  -9   5   9       68.77       67.84      2.62 o 
  -8   5   9      171.30      183.35      4.13 o 
  -7   5   9        0.01        2.53      1.24 o 
  -6   5   9      306.49      305.35      5.85 o 
  -5   5   9       66.07       63.74      2.20 o 
  -4   5   9      118.74      117.36      2.81 o 
  -3   5   9       71.89       66.11      2.09 o 
  -2   5   9      112.11      100.65      2.42 o 
  -1   5   9       69.15       59.02      1.83 o 
   0   5   9      162.86      153.55      3.17 o 
   1   5   9       14.03        7.16      1.44 o 
   2   5   9        0.21        1.29      1.21 o 
   3   5   9      245.04      278.39      5.34 o 
   4   5   9      472.39      472.86      8.92 o 
   5   5   9        7.03        2.76      1.84 o 
   6   5   9        0.06        0.00      1.52 o 
   7   5   9       56.73       60.83      3.26 o 
   8   5   9       30.92       26.29      2.37 o 
   9   5   9        6.69        5.88      1.98 o 
  10   5   9       10.48       14.01      3.55 o 
 -12   6   9        0.63        0.00      1.51 o 
 -11   6   9       37.55       35.75      2.34 o 
 -10   6   9       10.11       10.97      2.54 o 
  -9   6   9       18.88       19.12      1.89 o 
  -8   6   9        0.35        0.00      1.70 o 
  -7   6   9      143.96      157.66      3.85 o 
  -6   6   9      373.84      359.69      7.80 o 
  -5   6   9       69.23       61.36      2.38 o 
  -4   6   9       22.02       18.97      1.44 o 
  -3   6   9       54.62       45.36      1.83 o 
  -2   6   9        5.62        6.31      1.16 o 
  -1   6   9       93.65       69.94      4.07 o 
   0   6   9       49.00       44.48      2.25 o 
   1   6   9        0.19        0.00      1.18 o 
   2   6   9        2.71        1.82      1.42 o 
   3   6   9        0.16        0.00      1.40 o 
   4   6   9        8.76       11.70      2.23 o 
   5   6   9       60.38       69.54      3.22 o 
   6   6   9        9.27       12.50      2.03 o 
   7   6   9       11.44        9.55      2.06 o 
   8   6   9       88.25       85.54      5.80 o 
   9   6   9       28.98       28.73      2.80 o 
 -11   7   9        5.37        3.63      1.63 o 
 -10   7   9        2.41        2.01      1.48 o 
  -9   7   9        6.99        6.84      1.55 o 
  -8   7   9       20.74       19.97      1.85 o 
  -7   7   9       47.51       40.19      2.19 o 
  -6   7   9       51.02       50.81      2.39 o 
  -5   7   9       19.17       20.07      1.91 o 
  -4   7   9      128.91      124.82      3.23 o 
  -3   7   9      223.83      222.13      6.60 o 
  -2   7   9       15.67       15.22      1.63 o 
  -1   7   9       58.94       64.03      3.04 o 
   0   7   9        2.22        0.00      1.24 o 
   1   7   9        2.53        0.84      1.56 o 
   2   7   9        3.79        2.90      2.22 o 
   3   7   9        2.46        4.76      1.67 o 
   4   7   9        0.38        0.00      2.12 o 
   5   7   9       22.99       27.27      2.37 o 
   6   7   9       13.16       12.41      2.15 o 
   7   7   9        6.99        7.76      2.06 o 
  -9   8   9        2.42        0.17      1.46 o 
  -8   8   9        0.55        0.00      1.61 o 
  -7   8   9        2.03        1.12      1.43 o 
  -6   8   9       11.74       20.60      1.86 o 
  -5   8   9       15.18       14.08      1.59 o 
  -4   8   9        0.17        0.32      1.81 o 
  -3   8   9      121.53      110.23      4.66 o 
  -2   8   9        0.48        0.00      1.55 o 
  -1   8   9       66.73       67.48      7.34 o 
   0   8   9        7.72        6.63      2.11 o 
   1   8   9        2.36        1.87      1.63 o 
   2   8   9        4.69        4.17      1.63 o 
   3   8   9        2.74        3.69      1.73 o 
   4   8   9        0.01        1.00      1.67 o 
   5   8   9        0.17        0.54      2.55 o 
  -6   9   9        4.90        6.46      2.35 o 
  -5   9   9        1.24        1.87      1.78 o 
  -4   9   9        3.56        7.24      2.50 o 
  -3   9   9        6.53        7.69      5.87 o 
  -2   9   9        3.91        5.27      2.00 o 
  -1   9   9        5.07        7.84      2.33 o 
   0   9   9        0.20        0.00      2.11 o 
   1   9   9        1.57        0.00      2.11 o 
   2   9   9        0.90        1.03      2.17 o 
 -16   0  10        4.14        5.82      1.85 o 
 -14   0  10       27.43       22.02      2.16 o 
 -12   0  10       35.35       32.53      2.19 o 
 -10   0  10        0.29        0.97      1.07 o 
  -8   0  10       28.81       31.53      1.77 o 
  -6   0  10       22.36       20.50      1.45 o 
  -4   0  10      161.73      174.96      3.87 o 
  -2   0  10      147.69      166.68      3.81 o 
   0   0  10      303.46      339.69      7.28 o 
   2   0  10        0.61        0.00      1.07 o 
   4   0  10       22.35       23.14      2.02 o 
   6   0  10       20.18       22.24      1.54 o 
   8   0  10      121.94      134.50      8.52 o 
  10   0  10        4.43        2.64      3.23 o 
  12   0  10        8.05        8.81      4.11 o 
 -16   1  10        4.37        4.25      1.27 o 
 -15   1  10        1.47        0.00      1.11 o 
 -14   1  10        0.00        0.00      1.00 o 
 -13   1  10        9.51       11.17      1.27 o 
 -12   1  10        0.00        0.00      0.88 o 
 -11   1  10       44.30       38.28      1.58 o 
 -10   1  10        3.95        4.66      0.99 o 
  -9   1  10        4.19        3.74      0.78 o 
  -8   1  10        2.28        2.46      0.74 o 
  -7   1  10       45.83       56.63      1.59 o 
  -6   1  10      138.11      128.61      2.37 o 
  -5   1  10       66.62       63.52      1.62 o 
  -4   1  10      419.65      446.95      5.41 o 
  -3   1  10       78.62       89.08      1.84 o 
  -2   1  10      384.20      471.68      6.16 o 
  -1   1  10      343.13      445.94      5.35 o 
   0   1  10      206.60      212.55      2.99 o 
   1   1  10       52.05       52.70      1.35 o 
   2   1  10        0.90        0.50      0.50 o 
   3   1  10       72.96       83.69      1.71 o 
   4   1  10       17.77       27.82      1.55 o 
   5   1  10        0.28        0.00      1.04 o 
   6   1  10        0.95        0.16      0.99 o 
   7   1  10       11.27       12.18      1.57 o 
   8   1  10       15.68       17.95      1.96 o 
   9   1  10        4.24        5.39      2.59 o 
  10   1  10       12.01       11.61      2.70 o 
  11   1  10        2.50        2.43      2.38 o 
  12   1  10        1.73        3.89      2.94 o 
 -15   2  10        0.01        0.00      1.07 o 
 -14   2  10        9.47       10.13      1.34 o 
 -13   2  10       61.02       59.56      2.15 o 
 -12   2  10       83.96       74.26      2.23 o 
 -11   2  10       78.44       82.53      2.25 o 
 -10   2  10       92.88      101.99      2.44 o 
  -9   2  10        1.56        0.00      0.82 o 
  -8   2  10        0.00        0.00      0.75 o 
  -7   2  10      325.67      324.71      4.45 o 
  -6   2  10      111.61      145.30      2.59 o 
  -5   2  10       53.51       46.29      1.49 o 
  -4   2  10        3.95        2.73      0.68 o 
  -3   2  10      270.98      249.93      3.91 o 
  -2   2  10      324.59      332.30      4.28 o 
  -1   2  10      219.42      204.64      2.97 o 
   0   2  10        6.91        8.26      0.71 o 
   1   2  10       10.64        7.12      0.61 o 
   2   2  10      370.60      368.68      4.41 o 
   3   2  10       25.39       32.91      1.29 o 
   4   2  10       75.51       66.84      2.44 o 
   5   2  10       57.10       54.19      2.28 o 
   6   2  10      339.50      350.06      6.08 o 
   7   2  10        0.06        0.54      1.15 o 
   8   2  10       44.88       45.33      2.28 o 
   9   2  10        5.52        9.81      1.52 o 
  10   2  10        0.02        0.59      2.08 o 
  11   2  10        1.67        2.42      2.47 o 
 -15   3  10        1.10        0.16      1.40 o 
 -14   3  10        0.03        0.00      1.23 o 
 -13   3  10       22.74       20.38      1.65 o 
 -12   3  10       54.43       52.33      2.21 o 
 -11   3  10       94.96       94.88      2.73 o 
 -10   3  10       15.23       20.69      1.60 o 
  -9   3  10       95.52       96.38      2.69 o 
  -8   3  10      124.05      116.64      2.94 o 
  -7   3  10      392.58      384.67      5.73 o 
  -6   3  10      110.65      108.16      2.60 o 
  -5   3  10        1.79        2.16      0.89 o 
  -4   3  10        4.95        4.16      0.74 o 
  -3   3  10       74.07       72.83      1.73 o 
  -2   3  10        0.59        0.43      0.57 o 
  -1   3  10        4.30        0.30      0.57 o 
   0   3  10      103.50      120.30      2.10 o 
   1   3  10       19.23       16.55      0.91 o 
   2   3  10        5.48        2.38      0.91 o 
   3   3  10     1043.65     1007.80     13.86 o 
   4   3  10       77.08       79.24      3.65 o 
   5   3  10        3.33        3.78      1.36 o 
   6   3  10       15.97       18.80      1.82 o 
   7   3  10       25.10       18.99      1.78 o 
   8   3  10       65.19       67.30      3.65 o 
   9   3  10        2.19        5.23      1.77 o 
  10   3  10        2.58        0.00      1.47 o 
  11   3  10       46.18       64.61      7.05 o 
 -14   4  10        0.76        0.00      1.70 o 
 -13   4  10       21.79       24.62      1.97 o 
 -12   4  10       11.76        8.99      1.62 o 
 -11   4  10       48.89       48.59      2.80 o 
 -10   4  10        2.05        0.98      1.26 o 
  -9   4  10      475.30      507.93      7.34 o 
  -8   4  10        9.63       12.06      1.43 o 
  -7   4  10      109.69      117.23      3.09 o 
  -6   4  10      151.90      146.97      3.21 o 
  -5   4  10      876.91      865.29     10.71 o 
  -4   4  10       46.15       48.92      1.85 o 
  -3   4  10        2.86        3.82      1.73 o 
  -2   4  10       31.81       32.00      1.26 o 
  -1   4  10        4.84        5.83      1.52 o 
   0   4  10        0.00        0.00      0.98 o 
   1   4  10       25.64       28.85      1.81 o 
   2   4  10       20.51       14.71      1.55 o 
   3   4  10       16.94        8.21      1.27 o 
   4   4  10      342.99      336.01     11.74 o 
   5   4  10       36.71       41.08      2.31 o 
   6   4  10       28.53       30.43      2.33 o 
   7   4  10       30.61       30.95      2.29 o 
   8   4  10        0.01        0.68      1.63 o 
   9   4  10       48.70       40.86      2.78 o 
  10   4  10        1.66        2.63      1.77 o 
 -13   5  10        6.63        8.15      1.73 o 
 -12   5  10        1.53        0.00      1.83 o 
 -11   5  10        0.85        0.00      1.56 o 
 -10   5  10       14.38       15.91      2.07 o 
  -9   5  10      126.25      111.74      3.88 o 
  -8   5  10      393.63      394.85      6.81 o 
  -7   5  10        7.33        5.30      1.45 o 
  -6   5  10       60.26       69.50      2.43 o 
  -5   5  10       17.74       14.77      2.50 o 
  -4   5  10       15.46       13.15      1.99 o 
  -3   5  10      136.05      116.69      2.71 o 
  -2   5  10       88.91       88.29      2.32 o 
  -1   5  10        0.19        0.00      1.23 o 
   0   5  10       28.83       26.82      2.80 o 
   1   5  10       19.49       12.91      1.59 o 
   2   5  10       16.50       12.81      1.64 o 
   3   5  10        5.03        9.57      2.46 o 
   4   5  10       67.43       68.90      4.18 o 
   5   5  10       17.27       14.43      2.16 o 
   6   5  10        7.23        3.65      1.70 o 
   7   5  10       42.48       46.88      2.84 o 
   8   5  10        0.27        1.64      1.81 o 
   9   5  10        5.90        9.68      2.18 o 
 -12   6  10        0.02        0.00      1.93 o 
 -11   6  10        5.49        5.87      1.65 o 
 -10   6  10        4.86        2.73      1.58 o 
  -9   6  10       14.16       13.80      1.77 o 
  -8   6  10        0.20        0.00      1.23 o 
  -7   6  10       57.32       57.53      2.52 o 
  -6   6  10        4.23        2.79      1.38 o 
  -5   6  10       31.75       31.43      1.77 o 
  -4   6  10      145.28      141.60      3.15 o 
  -3   6  10       40.16       44.80      1.93 o 
  -2   6  10        6.74        8.32      1.61 o 
  -1   6  10        0.45        0.00      1.61 o 
   0   6  10       29.52       20.48      1.79 o 
   1   6  10       19.38       16.59      1.90 o 
   2   6  10       34.22       27.92      2.71 o 
   3   6  10       41.62       42.43      2.55 o 
   4   6  10        0.80        2.46      2.60 o 
   5   6  10        7.57        3.90      1.67 o 
   6   6  10        0.25        0.00      1.63 o 
   7   6  10        9.66        8.53      2.16 o 
   8   6  10        0.16        4.65      2.06 o 
 -11   7  10        5.23        6.09      1.66 o 
 -10   7  10        4.58        1.28      1.58 o 
  -9   7  10        1.18        0.00      1.26 o 
  -8   7  10       19.65       19.58      1.81 o 
  -7   7  10       15.56       13.37      1.71 o 
  -6   7  10       27.35       29.44      1.92 o 
  -5   7  10       30.64       27.66      2.46 o 
  -4   7  10        0.81        2.07      1.54 o 
  -3   7  10        0.23        0.00      1.40 o 
  -2   7  10      164.93      145.66      4.35 o 
  -1   7  10        0.01        1.07      1.49 o 
   0   7  10        0.16        0.00      1.34 o 
   1   7  10        0.59        0.00      1.46 o 
   2   7  10        0.04        0.00      1.34 o 
   3   7  10        0.19        0.00      1.78 o 
   4   7  10        0.44        0.46      1.64 o 
   5   7  10        4.13        5.76      1.89 o 
   6   7  10        3.90        2.64      1.85 o 
   7   7  10        2.54        2.79      2.07 o 
  -8   8  10        1.10        0.00      2.13 o 
  -7   8  10        2.36        3.70      1.51 o 
  -6   8  10       18.39       15.09      1.75 o 
  -5   8  10        0.04        0.42      1.70 o 
  -4   8  10        0.59        0.00      2.20 o 
  -3   8  10        9.99        8.43      4.41 o 
  -2   8  10       15.55       12.87      2.39 o 
  -1   8  10       56.53       42.90      3.31 o 
   0   8  10        0.24        1.03      1.83 o 
   1   8  10        1.13        0.00      1.49 o 
   2   8  10        0.05        0.00      1.42 o 
   3   8  10        2.33        4.45      1.77 o 
   4   8  10        0.00        0.00      1.71 o 
  -4   9  10       33.10       31.27      3.52 o 
  -3   9  10        0.01        3.88      3.08 o 
  -2   9  10        4.99        6.46      2.39 o 
  -1   9  10        1.74        1.31      2.50 o 
   0   9  10        0.08        0.79      1.90 o 
 -15   0  11        1.46        0.23      1.60 o 
 -13   0  11       15.78       18.36      2.03 o 
 -11   0  11       75.24       71.45      2.93 o 
  -9   0  11        4.27        6.09      1.28 o 
  -7   0  11       11.17       11.24      1.68 o 
  -5   0  11       80.45       78.62      2.56 o 
  -3   0  11     2638.24     2643.05     37.46 o 
  -1   0  11      147.36      123.79      3.26 o 
   1   0  11       54.21       37.92      1.65 o 
   3   0  11       23.26       22.69      2.20 o 
   5   0  11       46.68       46.90      2.02 o 
   7   0  11        3.12        2.35      3.23 o 
   9   0  11       35.51       38.18      5.29 o 
  11   0  11        0.91        2.06      3.52 o 
 -15   1  11        0.08        0.00      1.12 o 
 -14   1  11        2.05        3.19      1.16 o 
 -13   1  11      120.22      115.57      2.79 o 
 -12   1  11        0.23        0.00      0.92 o 
 -11   1  11        6.83        2.71      0.99 o 
 -10   1  11        0.82        0.00      0.82 o 
  -9   1  11       35.39       37.84      1.49 o 
  -8   1  11       73.81       72.31      1.96 o 
  -7   1  11        2.59        0.47      0.66 o 
  -6   1  11       83.97       65.50      1.78 o 
  -5   1  11       68.24       58.95      1.79 o 
  -4   1  11      154.69      169.85      2.80 o 
  -3   1  11        0.44        2.20      1.51 o 
  -2   1  11      461.26      503.60      6.66 o 
  -1   1  11      121.30      132.25      2.77 o 
   0   1  11      458.20      466.04      5.62 o 
   1   1  11      252.95      236.82      3.29 o 
   2   1  11       63.00       68.80      2.00 o 
   3   1  11       31.99       26.90      1.10 o 
   4   1  11       13.27       11.37      0.95 o 
   5   1  11       44.52       45.30      1.93 o 
   6   1  11        0.97        1.94      1.07 o 
   7   1  11       84.89       89.86      3.42 o 
   8   1  11       11.40       11.51      4.41 o 
   9   1  11        1.23        4.41      2.49 o 
  10   1  11       24.28       23.61      3.32 o 
  11   1  11        1.86        5.65      2.80 o 
 -15   2  11        0.10        0.00      1.10 o 
 -14   2  11        1.47        1.67      1.16 o 
 -13   2  11      112.51      113.17      2.84 o 
 -12   2  11        3.44        1.96      1.03 o 
 -11   2  11       60.92       60.42      2.02 o 
 -10   2  11        8.93        9.52      1.11 o 
  -9   2  11        0.07        0.00      1.03 o 
  -8   2  11      260.22      246.24      3.85 o 
  -7   2  11        0.52        2.74      0.99 o 
  -6   2  11       27.29       30.63      1.41 o 
  -5   2  11      486.39      506.81      6.22 o 
  -4   2  11      100.12      113.84      2.27 o 
  -3   2  11      135.96      124.75      2.63 o 
  -2   2  11      319.96      318.33      4.23 o 
  -1   2  11      230.26      228.75      3.34 o 
   0   2  11      182.13      193.43      2.95 o 
   1   2  11        1.99        2.38      0.61 o 
   2   2  11       41.54       40.46      1.42 o 
   3   2  11      232.09      212.22      4.29 o 
   4   2  11      148.19      132.12      3.28 o 
   5   2  11       62.63       56.72      2.74 o 
   6   2  11       89.82       84.83      4.45 o 
   7   2  11        1.89        4.44      1.34 o 
   8   2  11       28.36       25.44      2.02 o 
   9   2  11        3.24        6.58      2.54 o 
  10   2  11        0.56        3.24      3.96 o 
  11   2  11        0.05        2.06      3.82 o 
 -15   3  11        0.18        0.00      1.25 o 
 -14   3  11        0.61        1.19      1.30 o 
 -13   3  11        5.27        5.10      1.25 o 
 -12   3  11        0.38        0.00      1.42 o 
 -11   3  11       56.83       53.98      2.22 o 
 -10   3  11       55.29       44.46      1.97 o 
  -9   3  11        3.12        3.45      1.25 o 
  -8   3  11       24.21       31.63      1.73 o 
  -7   3  11        0.64        4.67      1.69 o 
  -6   3  11       17.35       18.16      1.22 o 
  -5   3  11        7.02        8.75      0.96 o 
  -4   3  11        0.02        0.00      0.63 o 
  -3   3  11       28.45       24.42      1.18 o 
  -2   3  11        9.01        5.05      0.94 o 
  -1   3  11        3.81        5.30      0.73 o 
   0   3  11       67.59       63.39      1.80 o 
   1   3  11       18.43       17.15      1.28 o 
   2   3  11       10.11        6.16      1.33 o 
   3   3  11      172.39      169.44      3.98 o 
   4   3  11        4.86        7.56      1.43 o 
   5   3  11       31.15       31.75      2.02 o 
   6   3  11        2.83        1.40      1.25 o 
   7   3  11       15.50       13.27      1.65 o 
   8   3  11        2.21        2.02      1.70 o 
   9   3  11        0.04        1.47      1.60 o 
  10   3  11       23.96       25.26      5.29 o 
 -14   4  11        2.88        3.05      1.87 o 
 -13   4  11        5.02        5.81      1.56 o 
 -12   4  11       27.11       33.80      2.05 o 
 -11   4  11        8.67        7.51      1.49 o 
 -10   4  11       14.15       11.09      1.51 o 
  -9   4  11        1.62        0.29      1.28 o 
  -8   4  11      122.54      126.04      3.25 o 
  -7   4  11      805.65      861.27     10.97 o 
  -6   4  11     1599.64     1575.25     18.34 o 
  -5   4  11      200.73      191.18      3.74 o 
  -4   4  11        0.02        0.00      1.25 o 
  -3   4  11        3.36        2.44      1.27 o 
  -2   4  11        0.76        0.00      0.64 o 
  -1   4  11        5.73        3.28      1.30 o 
   0   4  11       30.45       29.63      1.29 o 
   1   4  11        1.63        0.00      1.26 o 
   2   4  11       27.79       26.01      1.82 o 
   3   4  11       67.16       78.64      4.47 o 
   4   4  11       97.80      121.39      4.13 o 
   5   4  11      163.52      168.29      5.75 o 
   6   4  11        0.21        0.00      1.35 o 
   7   4  11        2.67        2.30      2.36 o 
   8   4  11       16.61       10.79      2.01 o 
   9   4  11        1.93        4.91      1.83 o 
  10   4  11       12.98        7.54      1.98 o 
 -13   5  11       31.82       32.74      2.31 o 
 -12   5  11       11.51       13.04      1.74 o 
 -11   5  11       26.39       32.93      2.72 o 
 -10   5  11        0.15        0.00      1.27 o 
  -9   5  11       14.37       15.95      1.74 o 
  -8   5  11      402.00      444.16      8.42 o 
  -7   5  11        1.18        1.52      1.74 o 
  -6   5  11        0.02        0.00      1.23 o 
  -5   5  11       10.61       12.17      2.22 o 
  -4   5  11       14.88       12.57      1.37 o 
  -3   5  11       77.70       69.08      3.12 o 
  -2   5  11        4.28        8.83      2.44 o 
  -1   5  11        3.66        0.28      1.33 o 
   0   5  11        3.56        0.04      1.34 o 
   1   5  11        1.08        0.00      1.31 o 
   2   5  11       72.57       63.69      2.68 o 
   3   5  11        0.02        0.00      1.34 o 
   4   5  11       12.11       12.56      2.51 o 
   5   5  11       37.94       43.20      2.71 o 
   6   5  11        4.16        1.71      1.95 o 
   7   5  11        5.74        6.00      1.92 o 
   8   5  11        0.27        0.00      1.65 o 
   9   5  11        8.02       12.61      2.36 o 
 -12   6  11        2.93        1.79      1.57 o 
 -11   6  11       17.27       16.00      2.10 o 
 -10   6  11        1.82        0.00      1.79 o 
  -9   6  11        2.62        2.29      1.65 o 
  -8   6  11        0.03        0.00      1.40 o 
  -7   6  11        8.27       11.75      2.01 o 
  -6   6  11       10.58        5.91      1.65 o 
  -5   6  11        3.78        3.75      1.18 o 
  -4   6  11      142.23      122.00      4.09 o 
  -3   6  11       25.36       25.99      1.83 o 
  -2   6  11      177.60      169.34      4.11 o 
  -1   6  11       11.18       10.55      1.79 o 
   0   6  11       11.28        8.67      2.37 o 
   1   6  11        7.92        5.43      1.70 o 
   2   6  11        0.01        0.00      1.60 o 
   3   6  11       29.65       35.29      2.42 o 
   4   6  11       11.24        4.20      1.71 o 
   5   6  11       36.37       46.06      2.77 o 
   6   6  11        3.81        2.78      1.85 o 
   7   6  11        0.22        0.39      1.80 o 
 -10   7  11        0.80        0.35      1.58 o 
  -9   7  11        0.05        0.00      1.40 o 
  -8   7  11        0.14        0.00      1.67 o 
  -7   7  11        0.67        0.00      1.25 o 
  -6   7  11        0.52        0.00      1.25 o 
  -5   7  11       20.14       15.87      2.01 o 
  -4   7  11       19.53       14.45      2.27 o 
  -3   7  11       23.45       18.26      2.71 o 
  -2   7  11        5.83        9.58      2.26 o 
  -1   7  11       33.61       34.49      2.45 o 
   0   7  11       19.23       16.14      2.03 o 
   1   7  11       10.98        7.63      1.74 o 
   2   7  11       13.84       14.34      2.03 o 
   3   7  11        0.20        0.02      1.64 o 
   4   7  11        0.38        2.77      1.71 o 
   5   7  11        4.28        5.38      1.88 o 
   6   7  11        1.50        4.53      1.99 o 
  -8   8  11        0.77        0.00      1.43 o 
  -7   8  11        4.02        3.64      1.56 o 
  -6   8  11        9.22        9.25      1.82 o 
  -5   8  11        1.52        0.51      1.78 o 
  -4   8  11        0.06        1.12      2.00 o 
  -3   8  11        3.51        4.41      3.52 o 
  -2   8  11       15.05       22.13      3.82 o 
  -1   8  11        0.66        1.96      1.90 o 
   0   8  11        2.73        3.57      1.70 o 
   1   8  11        7.81        7.93      2.77 o 
   2   8  11        5.61        7.64      1.85 o 
   3   8  11        0.01        1.34      1.67 o 
 -14   0  12      115.86      120.18      4.90 o 
 -12   0  12        9.52        7.99      3.68 o 
 -10   0  12        5.96        4.31      1.34 o 
  -8   0  12       49.74       48.41      2.31 o 
  -6   0  12       11.58       16.48      2.35 o 
  -4   0  12      241.56      229.28      4.94 o 
  -2   0  12      444.16      422.48      7.62 o 
   0   0  12       58.22       55.99      2.08 o 
   2   0  12       24.76       20.63      1.40 o 
   4   0  12       64.89       75.22      2.43 o 
   6   0  12        0.29        3.52      3.52 o 
   8   0  12        4.06        3.82      3.52 o 
  10   0  12       17.35       10.57      4.41 o 
 -15   1  12        1.89        2.32      1.24 o 
 -14   1  12        5.12        4.30      1.20 o 
 -13   1  12       68.55       67.29      2.32 o 
 -12   1  12        5.66        3.40      1.10 o 
 -11   1  12       19.87       14.75      1.25 o 
 -10   1  12       20.78       17.95      1.31 o 
  -9   1  12       11.03        8.22      1.16 o 
  -8   1  12        4.49        6.68      0.94 o 
  -7   1  12        5.54        7.60      0.98 o 
  -6   1  12        7.39       10.64      1.18 o 
  -5   1  12       26.20       27.13      1.47 o 
  -4   1  12        6.38        7.36      0.99 o 
  -3   1  12       17.13       22.82      1.17 o 
  -2   1  12       79.93       95.00      2.33 o 
  -1   1  12       49.98       64.19      1.70 o 
   0   1  12       56.86       53.74      1.55 o 
   1   1  12       18.88       17.98      1.00 o 
   2   1  12      109.85      108.15      2.33 o 
   3   1  12       30.96       27.09      1.28 o 
   4   1  12        2.23        0.00      1.36 o 
   5   1  12        4.25        2.34      1.53 o 
   6   1  12        1.18        1.77      1.46 o 
   7   1  12       38.29       34.92      3.63 o 
   8   1  12        0.17        3.08      2.70 o 
   9   1  12        1.81        0.00      2.28 o 
  10   1  12        0.71        3.57      2.68 o 
 -15   2  12        3.69        0.33      1.21 o 
 -14   2  12        9.03        7.31      1.33 o 
 -13   2  12        0.50        0.11      1.20 o 
 -12   2  12        0.00        0.00      0.98 o 
 -11   2  12        1.41        0.57      1.01 o 
 -10   2  12        1.62        0.00      0.98 o 
  -9   2  12       71.16       68.48      2.09 o 
  -8   2  12      514.05      521.74      6.72 o 
  -7   2  12      315.87      307.62      4.53 o 
  -6   2  12      256.67      253.28      3.88 o 
  -5   2  12        5.08        8.81      1.60 o 
  -4   2  12      108.44      110.02      2.47 o 
  -3   2  12       59.24       65.99      2.59 o 
  -2   2  12       70.39       76.14      1.86 o 
  -1   2  12       30.11       25.47      1.19 o 
   0   2  12        0.03        0.00      0.70 o 
   1   2  12        0.19        0.00      0.94 o 
   2   2  12      171.37      182.55      3.18 o 
   3   2  12      156.21      152.16      3.67 o 
   4   2  12       17.39       19.87      1.70 o 
   5   2  12        1.65        0.00      1.23 o 
   6   2  12       54.08       54.35      2.40 o 
   7   2  12        0.18        0.71      1.30 o 
   8   2  12        2.49        2.09      2.47 o 
   9   2  12        9.27       10.94      3.01 o 
  10   2  12        0.36        0.00      2.47 o 
 -14   3  12        6.35        5.00      1.38 o 
 -13   3  12        2.89        0.55      1.12 o 
 -12   3  12        2.33        0.35      1.11 o 
 -11   3  12        3.46        3.45      1.36 o 
 -10   3  12        3.22        0.57      1.00 o 
  -9   3  12      471.15      495.41      6.59 o 
  -8   3  12      383.25      400.03      5.58 o 
  -7   3  12      671.96      640.58      7.90 o 
  -6   3  12      193.65      190.78      3.39 o 
  -5   3  12        0.20        0.00      0.83 o 
  -4   3  12       85.39       78.83      2.40 o 
  -3   3  12      237.10      251.19      3.78 o 
  -2   3  12        4.39        2.07      0.76 o 
  -1   3  12        8.75        7.25      0.86 o 
   0   3  12      159.58      144.76      2.78 o 
   1   3  12        6.71        3.32      1.21 o 
   2   3  12        0.02        0.00      1.53 o 
   3   3  12        5.82        8.46      1.61 o 
   4   3  12      331.52      329.90      6.06 o 
   5   3  12      109.72       99.42      4.02 o 
   6   3  12        0.18        0.00      1.25 o 
   7   3  12       13.03       10.38      1.63 o 
   8   3  12        1.08        0.00      1.23 o 
   9   3  12        3.72        6.46      4.41 o 
  10   3  12        0.43        6.46      4.41 o 
 -14   4  12        8.20        4.14      1.46 o 
 -13   4  12        0.26        0.00      2.50 o 
 -12   4  12        0.04        0.00      1.53 o 
 -11   4  12        6.23        1.64      2.88 o 
 -10   4  12        6.31        4.98      1.41 o 
  -9   4  12       41.34       38.04      1.97 o 
  -8   4  12      138.17      135.73      3.39 o 
  -7   4  12      143.79      135.67      3.38 o 
  -6   4  12       62.96       70.52      3.51 o 
  -5   4  12     1310.64     1338.33     14.48 o 
  -4   4  12        1.27        0.00      0.94 o 
  -3   4  12        3.25        0.97      1.36 o 
  -2   4  12        5.62        0.00      1.19 o 
  -1   4  12        3.41        1.66      0.95 o 
   0   4  12        0.59        0.00      1.47 o 
   1   4  12        0.21        0.00      1.17 o 
   2   4  12      133.12      130.14      3.56 o 
   3   4  12       50.40       47.03      3.04 o 
   4   4  12      181.57      174.02      4.24 o 
   5   4  12       23.25       20.85      1.78 o 
   6   4  12        3.25        3.42      1.65 o 
   7   4  12        1.33        0.85      1.53 o 
   8   4  12        1.06        1.89      1.70 o 
   9   4  12       26.58       19.05      2.36 o 
 -13   5  12       10.29       12.03      1.82 o 
 -12   5  12        0.02        0.50      1.46 o 
 -11   5  12        0.44        0.00      1.31 o 
 -10   5  12        0.99        1.23      1.63 o 
  -9   5  12       24.03       28.28      2.07 o 
  -8   5  12        5.81        8.38      1.48 o 
  -7   5  12      123.07      140.76      3.40 o 
  -6   5  12      126.59      127.45      3.89 o 
  -5   5  12       26.61       22.85      1.62 o 
  -4   5  12        0.10        0.00      1.16 o 
  -3   5  12       31.41       37.27      2.11 o 
  -2   5  12       33.48       23.48      1.55 o 
  -1   5  12        0.06        1.00      1.38 o 
   0   5  12        0.98        0.46      1.35 o 
   1   5  12        1.28        0.00      1.33 o 
   2   5  12        3.76        2.77      1.16 o 
   3   5  12       17.33       21.95      2.47 o 
   4   5  12       11.47       18.95      2.13 o 
   5   5  12        0.41        1.12      1.54 o 
   6   5  12        0.14        0.00      1.49 o 
   7   5  12        0.78        0.00      1.70 o 
   8   5  12        9.91        2.75      1.96 o 
 -11   6  12        4.92        5.53      1.60 o 
 -10   6  12        1.48        1.05      1.39 o 
  -9   6  12       14.56       18.97      1.87 o 
  -8   6  12        4.21        1.16      1.90 o 
  -7   6  12        0.00        0.00      1.12 o 
  -6   6  12        4.33        2.24      1.57 o 
  -5   6  12        3.84        3.36      1.21 o 
  -4   6  12       16.63       15.08      1.80 o 
  -3   6  12       11.60       12.02      1.67 o 
  -2   6  12       59.66       52.50      3.03 o 
  -1   6  12       18.75       24.96      2.37 o 
   0   6  12        2.21        1.34      1.52 o 
   1   6  12       17.35       14.81      1.95 o 
   2   6  12        2.17        0.00      1.56 o 
   3   6  12        1.94        2.30      1.52 o 
   4   6  12        0.56        0.92      2.08 o 
   5   6  12       20.17       23.38      2.44 o 
   6   6  12        3.92        2.27      1.94 o 
   7   6  12        4.10        6.69      2.09 o 
  -9   7  12       11.93       13.72      1.78 o 
  -8   7  12        0.17        0.00      1.31 o 
  -7   7  12        1.48        0.16      1.25 o 
  -6   7  12        1.47        1.88      1.41 o 
  -5   7  12        0.18        0.00      1.28 o 
  -4   7  12       29.78       28.21      2.70 o 
  -3   7  12       36.68       29.36      2.25 o 
  -2   7  12        1.78        1.95      1.70 o 
  -1   7  12        0.89        0.87      1.87 o 
   0   7  12       93.87       89.47      3.67 o 
   1   7  12       17.27       13.16      2.03 o 
   2   7  12        0.31        1.18      1.56 o 
   3   7  12       25.89       22.99      2.41 o 
   4   7  12        3.10        0.02      1.80 o 
   5   7  12        7.01        7.92      2.03 o 
  -7   8  12        3.55        1.99      1.82 o 
  -6   8  12        5.44        7.45      2.47 o 
  -5   8  12        3.64        6.24      2.64 o 
  -4   8  12        6.12        6.97      2.22 o 
  -3   8  12       11.25        9.44      3.82 o 
  -2   8  12       12.58       14.12      2.61 o 
  -1   8  12       17.47       18.74      2.94 o 
   0   8  12        0.23        2.46      1.96 o 
   1   8  12        0.85        2.11      1.67 o 
   2   8  12        0.57        0.00      2.56 o 
 -15   0  13       26.36       31.24      3.90 o 
 -13   0  13        7.16        7.97      1.85 o 
 -11   0  13        3.47        4.04      1.49 o 
  -9   0  13       71.11       58.33      2.79 o 
  -7   0  13        4.70        5.36      1.37 o 
  -5   0  13        0.53        4.00      2.45 o 
  -3   0  13       63.77       58.47      2.64 o 
  -1   0  13      404.66      423.83     15.71 o 
   1   0  13       70.91       83.18      2.68 o 
   3   0  13      218.54      202.89      5.94 o 
   5   0  13      132.60      150.95      9.10 o 
   7   0  13        0.97        0.00      3.23 o 
   9   0  13        6.61        9.99      4.41 o 
 -15   1  13        0.56        1.34      1.29 o 
 -14   1  13       11.79       11.57      1.45 o 
 -13   1  13        9.33        8.39      1.33 o 
 -12   1  13       46.24       41.19      1.87 o 
 -11   1  13        7.89        6.17      1.09 o 
 -10   1  13        6.17        5.19      1.09 o 
  -9   1  13      103.05      110.61      2.61 o 
  -8   1  13        2.72        3.85      0.99 o 
  -7   1  13       24.21       27.61      1.45 o 
  -6   1  13       14.37       16.21      1.53 o 
  -5   1  13        6.16        7.20      1.07 o 
  -4   1  13      105.84      113.64      2.43 o 
  -3   1  13        2.92        6.13      1.14 o 
  -2   1  13      157.33      151.48      3.97 o 
  -1   1  13       11.42       12.08      0.98 o 
   0   1  13      296.23      289.88      4.03 o 
   1   1  13       14.74       11.51      0.94 o 
   2   1  13       72.33       66.75      2.05 o 
   3   1  13       91.37       79.46      2.57 o 
   4   1  13       61.33       65.77      2.38 o 
   5   1  13       10.72        9.35      1.74 o 
   6   1  13       35.71       39.92      4.05 o 
   7   1  13       31.32       24.57      3.67 o 
   8   1  13       25.28       27.78      3.63 o 
   9   1  13       16.03       14.21      3.23 o 
  10   1  13        1.25        4.11      2.70 o 
 -14   2  13        6.62        5.41      1.33 o 
 -13   2  13       13.47       15.34      1.51 o 
 -12   2  13        0.50        0.00      1.20 o 
 -11   2  13       57.68       56.22      2.03 o 
 -10   2  13        0.00        0.00      0.95 o 
  -9   2  13      177.57      181.23      3.46 o 
  -8   2  13      115.51      132.23      2.87 o 
  -7   2  13       57.32       59.13      2.45 o 
  -6   2  13       92.99       89.34      2.31 o 
  -5   2  13        8.10        7.07      1.01 o 
  -4   2  13      122.78      117.39      2.50 o 
  -3   2  13      157.02      165.57      2.97 o 
  -2   2  13        0.75        1.38      0.80 o 
  -1   2  13      112.74      110.70      2.29 o 
   0   2  13        0.04        1.35      1.19 o 
   1   2  13        0.31        0.00      1.04 o 
   2   2  13        0.25        0.83      1.19 o 
   3   2  13      373.22      370.19      6.51 o 
   4   2  13      283.91      301.53      5.66 o 
   5   2  13        1.57        0.00      1.23 o 
   6   2  13        6.83        5.77      1.40 o 
   7   2  13        8.99       13.66      3.38 o 
   8   2  13        1.30        3.38      2.70 o 
   9   2  13       33.24       41.82      4.11 o 
 -14   3  13        0.40        0.00      1.22 o 
 -13   3  13        0.87        0.00      2.35 o 
 -12   3  13        0.09        0.00      1.06 o 
 -11   3  13       16.99       17.31      1.46 o 
 -10   3  13        0.02        0.00      1.65 o 
  -9   3  13        1.10        0.19      1.09 o 
  -8   3  13      112.61      108.07      2.76 o 
  -7   3  13       84.02       90.16      2.51 o 
  -6   3  13        6.76        6.95      1.20 o 
  -5   3  13       30.95       28.42      1.56 o 
  -4   3  13      367.42      372.92      5.75 o 
  -3   3  13      207.81      220.76      4.18 o 
  -2   3  13      128.24      114.76      2.82 o 
  -1   3  13       11.49       18.99      1.29 o 
   0   3  13        1.19        0.00      1.62 o 
   1   3  13        6.02        4.72      1.50 o 
   2   3  13       53.50       44.42      2.29 o 
   3   3  13       38.07       40.96      2.26 o 
   4   3  13      125.19      128.11      3.63 o 
   5   3  13        5.75        7.39      1.47 o 
   6   3  13        0.15        0.47      1.25 o 
   7   3  13        1.18        0.29      1.61 o 
   8   3  13        4.24        4.70      4.41 o 
   9   3  13        0.00        0.00      3.52 o 
 -13   4  13        0.20        0.00      1.24 o 
 -12   4  13        7.18        6.24      1.39 o 
 -11   4  13        0.35        0.00      1.08 o 
 -10   4  13       14.73       17.27      1.53 o 
  -9   4  13       62.71       68.58      2.50 o 
  -8   4  13       22.68       26.93      1.66 o 
  -7   4  13      183.55      191.51      3.66 o 
  -6   4  13      412.38      434.15      5.94 o 
  -5   4  13       26.97       29.97      1.57 o 
  -4   4  13        0.53        0.00      1.88 o 
  -3   4  13        4.67        1.52      1.65 o 
  -2   4  13      160.00      145.04      3.09 o 
  -1   4  13        4.49        2.40      1.56 o 
   0   4  13        1.21        0.00      1.21 o 
   1   4  13       10.94       15.24      1.77 o 
   2   4  13        2.12        0.38      1.34 o 
   3   4  13        1.96        1.61      1.46 o 
   4   4  13        0.95        1.79      1.31 o 
   5   4  13        0.99        2.21      1.39 o 
   6   4  13        0.05        0.59      1.35 o 
   7   4  13        8.44        8.38      1.97 o 
   8   4  13        7.00        8.87      2.01 o 
 -12   5  13        0.00        0.00      1.50 o 
 -11   5  13        1.33        0.66      1.36 o 
 -10   5  13        6.70        3.62      1.46 o 
  -9   5  13        0.79        0.82      1.28 o 
  -8   5  13       97.20      109.53      3.06 o 
  -7   5  13       40.99       43.35      2.10 o 
  -6   5  13       18.55       14.67      1.35 o 
  -5   5  13        7.48        4.73      1.11 o 
  -4   5  13      240.51      224.91      4.50 o 
  -3   5  13       16.76       16.98      1.50 o 
  -2   5  13       72.62       73.06      3.01 o 
  -1   5  13       46.59       36.67      2.38 o 
   0   5  13        2.10        1.84      2.29 o 
   1   5  13       12.64       14.66      1.83 o 
   2   5  13       81.15       73.76      2.99 o 
   3   5  13        0.00        0.00      1.54 o 
   4   5  13        0.08        0.00      1.39 o 
   5   5  13        0.61        0.00      2.32 o 
   6   5  13        0.11        0.00      1.54 o 
   7   5  13        0.32        2.36      1.83 o 
 -11   6  13       19.19       22.75      2.17 o 
 -10   6  13        4.39        4.85      1.91 o 
  -9   6  13        0.02        0.00      1.64 o 
  -8   6  13       29.80       24.82      2.33 o 
  -7   6  13       10.14        7.83      1.59 o 
  -6   6  13        0.28        1.97      1.82 o 
  -5   6  13        0.04        0.00      1.08 o 
  -4   6  13       16.34       13.01      1.81 o 
  -3   6  13        3.36        3.21      1.74 o 
  -2   6  13        8.95        6.07      1.70 o 
  -1   6  13       75.57       66.16      3.20 o 
   0   6  13        0.07        0.00      1.55 o 
   1   6  13       16.42       15.51      2.13 o 
   2   6  13       18.35       21.60      2.24 o 
   3   6  13       29.35       35.32      2.69 o 
   4   6  13        2.50        1.04      1.74 o 
   5   6  13        7.32        9.47      1.97 o 
   6   6  13        5.05        4.76      2.01 o 
  -9   7  13        0.43        0.96      1.51 o 
  -8   7  13        7.60        7.19      1.64 o 
  -7   7  13        0.06        0.00      1.19 o 
  -6   7  13        2.79        3.74      1.43 o 
  -5   7  13        6.10        5.50      1.85 o 
  -4   7  13       11.77        9.89      2.19 o 
  -3   7  13        7.53       11.23      2.88 o 
  -2   7  13        0.83        1.86      1.74 o 
  -1   7  13       11.19       11.14      2.07 o 
   0   7  13       17.10       15.55      2.07 o 
   1   7  13        1.47        0.17      1.71 o 
   2   7  13        0.56        1.51      1.67 o 
   3   7  13        0.00        0.28      1.74 o 
   4   7  13        0.05        0.00      2.23 o 
  -5   8  13        1.52        1.85      3.08 o 
  -4   8  13       27.37       21.45      6.02 o 
  -3   8  13        3.52        5.62      2.27 o 
  -2   8  13        5.63        6.75      3.52 o 
  -1   8  13        0.43        3.48      2.17 o 
   0   8  13        0.29        2.05      1.85 o 
 -14   0  14        0.01        0.00      1.70 o 
 -12   0  14       29.42       33.14      4.10 o 
 -10   0  14      174.53      160.65      4.64 o 
  -8   0  14      469.01      424.03      8.26 o 
  -6   0  14      180.19      182.21      4.80 o 
  -4   0  14      150.51      157.30      4.25 o 
  -2   0  14      111.01      112.71      3.45 o 
   0   0  14        3.14        0.80      2.33 o 
   2   0  14        0.18        1.66      1.36 o 
   4   0  14       69.91       69.90      7.64 o 
   6   0  14        5.72        4.41      4.11 o 
   8   0  14        0.06        0.00      3.82 o 
 -14   1  14        2.10        0.00      1.20 o 
 -13   1  14        1.53        1.26      1.21 o 
 -12   1  14       18.50       14.41      1.47 o 
 -11   1  14        0.41        0.00      1.00 o 
 -10   1  14       26.38       23.47      1.48 o 
  -9   1  14      141.28      135.18      2.94 o 
  -8   1  14        2.44        1.56      1.02 o 
  -7   1  14        0.16        0.41      1.31 o 
  -6   1  14        0.01        0.00      0.91 o 
  -5   1  14       88.42       89.28      2.37 o 
  -4   1  14        4.52        9.11      1.08 o 
  -3   1  14      105.91      114.22      2.51 o 
  -2   1  14       16.91       21.16      1.23 o 
  -1   1  14        0.07        0.00      0.76 o 
   0   1  14        8.06        8.10      0.94 o 
   1   1  14        2.68        0.21      1.23 o 
   2   1  14       96.56       94.37      2.59 o 
   3   1  14      220.34      224.56      5.38 o 
   4   1  14        8.57        8.19      1.88 o 
   5   1  14        8.21        7.73      3.09 o 
   6   1  14        0.26        0.00      2.59 o 
   7   1  14        2.20        1.47      2.70 o 
   8   1  14       16.14       19.54      3.42 o 
   9   1  14        0.88        1.91      2.91 o 
 -14   2  14        3.91        3.30      1.35 o 
 -13   2  14        1.43        1.49      1.18 o 
 -12   2  14        5.92        4.10      1.71 o 
 -11   2  14        9.73        7.67      1.28 o 
 -10   2  14        6.79        5.58      1.18 o 
  -9   2  14       66.52       60.91      2.17 o 
  -8   2  14       37.03       40.29      1.86 o 
  -7   2  14       78.56       81.94      2.32 o 
  -6   2  14      173.24      151.45      3.02 o 
  -5   2  14        0.39        0.00      0.89 o 
  -4   2  14        0.01        0.00      1.86 o 
  -3   2  14      114.66      129.57      2.72 o 
  -2   2  14       17.38       13.07      1.14 o 
  -1   2  14        0.04        0.00      1.05 o 
   0   2  14       32.27       32.89      1.57 o 
   1   2  14       43.30       38.12      2.44 o 
   2   2  14       82.67       97.40      3.04 o 
   3   2  14      120.78      123.94      3.44 o 
   4   2  14       41.21       39.66      2.17 o 
   5   2  14       11.47       12.42      1.67 o 
   6   2  14        0.95        1.70      2.23 o 
   7   2  14        0.17        3.31      2.80 o 
   8   2  14        0.92        0.00      2.68 o 
 -13   3  14        0.00        0.00      1.18 o 
 -12   3  14        0.32        0.00      1.53 o 
 -11   3  14        2.99        2.05      1.45 o 
 -10   3  14        0.17        0.00      1.21 o 
  -9   3  14       22.38       19.65      1.51 o 
  -8   3  14       44.73       46.76      2.03 o 
  -7   3  14      163.74      164.01      3.36 o 
  -6   3  14      142.91      140.22      3.15 o 
  -5   3  14       19.08       23.42      2.29 o 
  -4   3  14       26.02       33.73      1.64 o 
  -3   3  14      439.08      414.50      5.62 o 
  -2   3  14       66.29       64.02      2.23 o 
  -1   3  14       50.16       50.34      1.82 o 
   0   3  14       60.07       51.73      2.46 o 
   1   3  14        6.43        5.20      1.38 o 
   2   3  14        8.33        8.93      1.58 o 
   3   3  14        7.89        8.48      1.64 o 
   4   3  14       13.32       14.53      1.64 o 
   5   3  14        0.01        0.00      1.29 o 
   6   3  14        0.01        0.00      1.26 o 
   7   3  14        0.58        3.41      1.80 o 
   8   3  14       18.31       29.66      5.87 o 
 -13   4  14        2.79        0.40      1.90 o 
 -12   4  14        0.08        0.00      1.25 o 
 -11   4  14        0.36        0.00      1.93 o 
 -10   4  14       49.08       56.16      2.20 o 
  -9   4  14        6.72        6.32      1.28 o 
  -8   4  14       33.41       29.68      1.64 o 
  -7   4  14       59.92       65.16      2.25 o 
  -6   4  14       22.51       26.16      2.04 o 
  -5   4  14      476.99      474.82      7.02 o 
  -4   4  14       37.18       32.67      1.67 o 
  -3   4  14        6.57        5.56      1.20 o 
  -2   4  14        2.87        0.00      1.90 o 
  -1   4  14      130.04      129.92      3.88 o 
   0   4  14        0.25        0.00      1.22 o 
   1   4  14        0.76        2.69      1.37 o 
   2   4  14       22.74       23.25      2.03 o 
   3   4  14        1.91        0.90      1.45 o 
   4   4  14       11.10       16.01      1.82 o 
   5   4  14        2.51        5.19      1.55 o 
   6   4  14        0.82        0.00      1.40 o 
   7   4  14        2.29        1.68      1.68 o 
 -11   5  14        2.36        2.84      1.36 o 
 -10   5  14       19.60       20.98      1.72 o 
  -9   5  14        0.20        0.00      1.34 o 
  -8   5  14        5.02        7.33      1.29 o 
  -7   5  14       11.66        8.91      1.31 o 
  -6   5  14       10.07        9.59      1.27 o 
  -5   5  14       18.16       15.85      1.58 o 
  -4   5  14       37.23       34.52      1.93 o 
  -3   5  14      163.96      151.45      4.26 o 
  -2   5  14       63.88       67.53      4.21 o 
  -1   5  14      113.73      114.34      3.70 o 
   0   5  14       22.24       24.59      2.10 o 
   1   5  14        3.83        2.18      1.62 o 
   2   5  14       26.49       30.39      2.20 o 
   3   5  14        2.47        4.48      2.92 o 
   4   5  14       10.91       15.55      2.11 o 
   5   5  14        9.69       12.38      2.06 o 
   6   5  14        3.25        2.78      1.83 o 
 -10   6  14       11.89       15.06      2.10 o 
  -9   6  14        0.07        0.00      1.99 o 
  -8   6  14        2.15        0.92      1.29 o 
  -7   6  14       10.28       11.91      1.64 o 
  -6   6  14        4.24        6.76      1.43 o 
  -5   6  14       12.38       17.57      2.70 o 
  -4   6  14        1.06        0.00      1.82 o 
  -3   6  14       34.15       27.43      2.84 o 
  -2   6  14        2.58        1.28      1.58 o 
  -1   6  14        4.84        6.03      1.83 o 
   0   6  14       13.74       18.12      2.21 o 
   1   6  14        2.64        0.54      1.74 o 
   2   6  14        6.05        8.37      2.60 o 
   3   6  14       29.15       25.02      2.53 o 
   4   6  14        4.93        7.94      1.97 o 
  -7   7  14        1.33        0.03      1.45 o 
  -6   7  14        1.98        1.96      1.96 o 
  -5   7  14        1.62        0.00      1.80 o 
  -4   7  14        0.02        0.00      2.72 o 
  -3   7  14        3.73        4.13      2.03 o 
  -2   7  14        0.13        1.51      1.74 o 
  -1   7  14        0.15        0.77      1.74 o 
   0   7  14        2.67        4.79      2.06 o 
   1   7  14        1.01        2.06      1.74 o 
   2   7  14        5.99        5.89      1.95 o 
 -13   0  15       53.18       56.09      3.17 o 
 -11   0  15        0.31        0.13      1.58 o 
  -9   0  15       14.86       21.79      2.20 o 
  -7   0  15       95.66       83.17      3.39 o 
  -5   0  15      142.91      155.00      4.49 o 
  -3   0  15        3.11       16.84      3.69 o 
  -1   0  15        0.85        0.00      1.03 o 
   1   0  15        0.01        0.16      1.20 o 
   3   0  15      438.64      479.28     18.50 o 
   5   0  15        2.05        1.47      4.11 o 
   7   0  15       12.49        4.70      4.11 o 
 -14   1  15       11.26       11.35      1.52 o 
 -13   1  15        4.26        3.02      1.31 o 
 -12   1  15       33.30       35.46      1.88 o 
 -11   1  15        2.24        0.29      1.17 o 
 -10   1  15       25.44       23.19      1.57 o 
  -9   1  15        9.88        7.58      1.32 o 
  -8   1  15      174.87      173.93      3.50 o 
  -7   1  15        0.66        0.00      1.04 o 
  -6   1  15       47.05       43.51      1.80 o 
  -5   1  15       40.38       38.28      1.78 o 
  -4   1  15       66.94       61.57      2.01 o 
  -3   1  15       22.74       25.67      1.46 o 
  -2   1  15       22.29       18.98      1.26 o 
  -1   1  15       14.22       14.08      1.15 o 
   0   1  15       23.99       20.72      1.57 o 
   1   1  15        0.30        0.00      1.28 o 
   2   1  15      198.51      189.91      7.07 o 
   3   1  15       12.13       15.24      2.55 o 
   4   1  15        3.91        3.27      3.82 o 
   5   1  15        8.16        5.95      3.09 o 
   6   1  15        1.32        3.07      4.70 o 
   7   1  15       20.69       21.16      3.63 o 
   8   1  15        5.21        3.82      3.23 o 
 -13   2  15        1.50        1.47      1.31 o 
 -12   2  15        0.63        0.00      1.17 o 
 -11   2  15        8.40        6.62      1.33 o 
 -10   2  15        0.55        0.00      1.09 o 
  -9   2  15        1.30        0.21      1.13 o 
  -8   2  15      292.60      299.93      5.02 o 
  -7   2  15       65.76       69.25      2.28 o 
  -6   2  15       24.73       30.34      1.68 o 
  -5   2  15       18.84       14.34      1.33 o 
  -4   2  15        1.40        0.00      1.23 o 
  -3   2  15      109.10      100.97      3.55 o 
  -2   2  15       66.81       71.88      2.21 o 
  -1   2  15       34.62       34.63      1.69 o 
   0   2  15       26.51       24.49      1.94 o 
   1   2  15        7.46        9.70      1.56 o 
   2   2  15       95.43       89.99      3.06 o 
   3   2  15       39.71       41.84      2.29 o 
   4   2  15       21.31       23.28      1.92 o 
   5   2  15       16.71       11.27      3.56 o 
   6   2  15        0.02        2.94      2.91 o 
   7   2  15        6.47       12.66      3.30 o 
 -13   3  15        2.58        0.24      1.35 o 
 -12   3  15        0.00        0.00      1.32 o 
 -11   3  15       16.32       15.37      1.64 o 
 -10   3  15        0.94        0.00      1.29 o 
  -9   3  15        0.22        0.00      1.14 o 
  -8   3  15      176.48      182.21      3.58 o 
  -7   3  15       46.53       46.13      1.99 o 
  -6   3  15       10.48        7.05      1.73 o 
  -5   3  15        2.10        0.57      1.25 o 
  -4   3  15      129.80      133.05      2.90 o 
  -3   3  15       20.43       25.00      1.69 o 
  -2   3  15      103.77       92.67      2.59 o 
  -1   3  15       21.25       25.94      2.12 o 
   0   3  15       83.09       80.11      3.03 o 
   1   3  15       34.75       32.42      2.12 o 
   2   3  15        0.36        0.00      1.20 o 
   3   3  15        1.29        1.92      1.47 o 
   4   3  15       20.55       23.63      1.96 o 
   5   3  15       13.13       10.60      1.71 o 
   6   3  15        8.30       10.66      2.01 o 
   7   3  15        0.28        4.63      2.89 o 
 -12   4  15        1.03        0.73      1.34 o 
 -11   4  15        0.32        0.00      1.75 o 
 -10   4  15        0.02        0.00      1.17 o 
  -9   4  15        6.90        4.72      1.27 o 
  -8   4  15        6.03        6.63      1.28 o 
  -7   4  15        0.40        0.00      1.08 o 
  -6   4  15      196.00      205.36      3.76 o 
  -5   4  15        4.62        4.83      1.30 o 
  -4   4  15        0.29        0.42      1.20 o 
  -3   4  15        8.36        6.07      1.36 o 
  -2   4  15        2.35        3.69      1.62 o 
  -1   4  15        6.09        6.51      1.77 o 
   0   4  15       29.33       23.03      2.10 o 
   1   4  15        2.41        0.00      1.38 o 
   2   4  15       20.03       19.95      2.04 o 
   3   4  15        1.17        2.46      1.50 o 
   4   4  15       17.30       19.67      1.92 o 
   5   4  15        0.56        0.45      1.56 o 
   6   4  15        2.15        3.49      2.01 o 
 -11   5  15        0.02        0.00      1.77 o 
 -10   5  15       11.75       11.02      1.55 o 
  -9   5  15        0.59        0.00      1.19 o 
  -8   5  15        2.05        3.96      1.20 o 
  -7   5  15        0.84        2.73      1.16 o 
  -6   5  15        4.08        4.03      1.39 o 
  -5   5  15        4.08        3.30      1.24 o 
  -4   5  15       53.85       58.10      2.94 o 
  -3   5  15       19.41       23.45      2.18 o 
  -2   5  15        1.37        0.43      1.70 o 
  -1   5  15       26.21       22.94      2.16 o 
   0   5  15        6.64       11.66      2.54 o 
   1   5  15        1.98        0.14      2.80 o 
   2   5  15        0.66        1.65      1.55 o 
   3   5  15        0.07        0.92      1.60 o 
   4   5  15        1.17        2.36      1.74 o 
   5   5  15        4.20        9.29      1.99 o 
  -9   6  15        5.23        5.35      1.48 o 
  -8   6  15       28.90       38.28      2.37 o 
  -7   6  15       15.38       19.92      2.59 o 
  -6   6  15        8.82       14.83      2.03 o 
  -5   6  15        2.13        5.09      1.75 o 
  -4   6  15        1.85        1.20      2.29 o 
  -3   6  15        3.68        4.60      3.12 o 
  -2   6  15       21.08       18.35      2.46 o 
  -1   6  15        6.37        5.04      1.95 o 
   0   6  15        6.33       10.44      2.13 o 
   1   6  15        1.96        4.59      2.10 o 
   2   6  15        4.53        7.22      1.97 o 
   3   6  15        1.29        0.89      1.80 o 
  -6   7  15        0.03        0.00      1.85 o 
  -5   7  15       25.40       32.25      2.90 o 
  -4   7  15        0.01        0.00      2.76 o 
  -3   7  15        2.26        2.28      1.82 o 
  -2   7  15        0.48        1.85      1.80 o 
  -1   7  15        0.17        2.56      1.89 o 
   0   7  15        0.04        0.74      1.74 o 
 -12   0  16        1.71        1.46      1.84 o 
 -10   0  16       56.51       49.54      3.00 o 
  -8   0  16      291.45      341.36      7.50 o 
  -6   0  16       13.66       11.36      2.89 o 
  -4   0  16        5.16        1.87      1.54 o 
  -2   0  16        0.05        0.00      1.49 o 
   0   0  16        3.58        2.93      1.39 o 
   2   0  16      145.29      146.55     10.28 o 
   4   0  16       50.19       59.62      7.34 o 
   6   0  16        2.41        1.76      4.11 o 
 -13   1  16        0.30        0.00      1.22 o 
 -12   1  16        0.01        0.00      1.25 o 
 -11   1  16        0.00        0.00      1.14 o 
 -10   1  16        3.64        2.02      1.24 o 
  -9   1  16       70.70       83.15      2.61 o 
  -8   1  16      287.14      273.34      4.57 o 
  -7   1  16        5.52        6.76      1.35 o 
  -6   1  16       35.38       34.05      1.72 o 
  -5   1  16        2.31        2.19      1.79 o 
  -4   1  16        0.08        0.00      0.94 o 
  -3   1  16        0.50        0.00      1.21 o 
  -2   1  16       33.29       33.06      1.60 o 
  -1   1  16        5.80        1.73      1.00 o 
   0   1  16        2.93        4.02      1.59 o 
   1   1  16       43.36       49.37      2.86 o 
   2   1  16        1.73        3.49      1.55 o 
   3   1  16        1.38        3.63      1.76 o 
   4   1  16       15.12       14.41      3.63 o 
   5   1  16       14.66       12.24      3.63 o 
   6   1  16        0.77        1.14      3.01 o 
   7   1  16        0.14        0.00      2.70 o 
 -13   2  16        1.85        0.12      1.30 o 
 -12   2  16        8.36        9.28      1.52 o 
 -11   2  16        3.80        2.67      1.27 o 
 -10   2  16        8.35       11.17      1.49 o 
  -9   2  16       71.71       68.93      3.04 o 
  -8   2  16       42.48       43.94      2.05 o 
  -7   2  16        9.04        6.68      1.49 o 
  -6   2  16        1.11        0.00      1.40 o 
  -5   2  16        1.69        0.31      1.13 o 
  -4   2  16        6.50        7.57      1.36 o 
  -3   2  16       22.06       25.98      1.70 o 
  -2   2  16       71.26       77.19      2.43 o 
  -1   2  16       97.60      105.19      2.72 o 
   0   2  16       79.93       94.12      3.24 o 
   1   2  16        5.61        4.50      1.56 o 
   2   2  16        2.77        4.19      1.63 o 
   3   2  16       70.81       68.60      2.90 o 
   4   2  16       23.55       23.21      2.31 o 
   5   2  16        4.38        4.24      3.01 o 
   6   2  16       11.62       13.90      3.82 o 
 -12   3  16        0.31        0.00      2.04 o 
 -11   3  16        2.16        1.30      1.64 o 
 -10   3  16        7.27        5.87      1.29 o 
  -9   3  16        1.97        1.20      1.22 o 
  -8   3  16        0.08        0.00      1.04 o 
  -7   3  16       20.68       18.33      1.58 o 
  -6   3  16        2.81        0.04      1.92 o 
  -5   3  16        1.22        0.00      0.96 o 
  -4   3  16      209.73      212.59      4.25 o 
  -3   3  16       47.17       54.17      2.17 o 
  -2   3  16      161.32      148.33      4.23 o 
  -1   3  16        1.58        0.29      1.62 o 
   0   3  16       89.42       77.93      3.35 o 
   1   3  16        5.59        4.62      1.56 o 
   2   3  16        5.09        4.45      1.51 o 
   3   3  16        7.26        8.35      1.67 o 
   4   3  16        5.69        3.54      1.87 o 
   5   3  16        1.49        1.62      1.80 o 
   6   3  16        1.24        4.49      3.01 o 
 -11   4  16        0.10        0.00      1.40 o 
 -10   4  16        0.30        0.00      1.77 o 
  -9   4  16       18.39       21.53      1.66 o 
  -8   4  16        0.04        0.00      1.06 o 
  -7   4  16        1.66        0.00      1.09 o 
  -6   4  16        3.58        5.79      1.43 o 
  -5   4  16       67.89       65.38      3.24 o 
  -4   4  16        0.00        2.28      1.70 o 
  -3   4  16      246.50      232.22      5.52 o 
  -2   4  16        4.78        4.95      1.82 o 
  -1   4  16       26.76       20.44      2.04 o 
   0   4  16        6.42        8.95      1.75 o 
   1   4  16       62.78       74.89      3.39 o 
   2   4  16        8.73       12.05      1.88 o 
   3   4  16        2.49        2.27      1.53 o 
   4   4  16        0.04        0.14      1.49 o 
   5   4  16        0.61        0.11      1.72 o 
 -10   5  16        1.86        0.00      1.32 o 
  -9   5  16        0.28        0.00      1.18 o 
  -8   5  16        0.04        0.00      1.19 o 
  -7   5  16        0.00        0.00      1.21 o 
  -6   5  16        1.50        2.79      1.54 o 
  -5   5  16        4.20        4.83      2.29 o 
  -4   5  16       36.38       32.25      3.54 o 
  -3   5  16       22.98       24.71      2.24 o 
  -2   5  16       22.39       27.49      2.37 o 
  -1   5  16        6.80        6.90      2.59 o 
   0   5  16        9.98       11.12      2.03 o 
   1   5  16        1.40        3.14      1.57 o 
   2   5  16        1.84        3.37      1.79 o 
   3   5  16        2.61        3.80      1.88 o 
  -7   6  16        3.03        3.16      1.92 o 
  -6   6  16       22.59       31.03      2.48 o 
  -5   6  16        3.55        5.05      2.84 o 
  -4   6  16        4.34        2.66      2.16 o 
  -3   6  16        0.58        2.16      2.29 o 
  -2   6  16       24.13       19.47      2.17 o 
  -1   6  16       17.07       14.88      2.35 o 
   0   6  16        3.13        5.91      2.04 o 
   1   6  16        9.08       10.43      2.06 o 
 -11   0  17        0.74        0.00      1.71 o 
  -9   0  17      530.82      525.66     11.91 o 
  -7   0  17       13.63       11.40      2.19 o 
  -5   0  17       65.97       55.13      2.88 o 
  -3   0  17        5.31        3.77      1.54 o 
  -1   0  17        6.62        7.36      1.93 o 
   1   0  17      112.71      107.78      8.81 o 
   3   0  17       92.33       84.58      8.81 o 
   5   0  17        0.51        0.00      3.52 o 
 -12   1  17        7.58        6.74      1.46 o 
 -11   1  17       13.08       16.99      1.83 o 
 -10   1  17       19.29       19.02      2.52 o 
  -9   1  17        5.41        3.93      1.41 o 
  -8   1  17       70.24       69.24      2.43 o 
  -7   1  17       34.35       28.44      2.47 o 
  -6   1  17       40.58       31.79      1.82 o 
  -5   1  17       39.56       38.10      1.83 o 
  -4   1  17       29.45       28.08      1.69 o 
  -3   1  17        3.21        1.88      1.84 o 
  -2   1  17        2.23        0.00      1.03 o 
  -1   1  17       20.29       18.57      1.62 o 
   0   1  17       10.49       13.24      1.72 o 
   1   1  17       23.56       25.74      2.39 o 
   2   1  17       48.17       58.58      3.03 o 
   3   1  17        9.78       10.57      3.74 o 
   4   1  17       42.11       46.53      4.88 o 
   5   1  17        1.13        2.06      3.11 o 
   6   1  17        0.94        3.86      3.21 o 
 -12   2  17        0.03        0.00      1.41 o 
 -11   2  17        1.73        0.00      1.32 o 
 -10   2  17       34.07       38.30      2.06 o 
  -9   2  17       11.51        9.59      1.42 o 
  -8   2  17       38.09       33.84      2.43 o 
  -7   2  17       30.33       27.36      1.74 o 
  -6   2  17        5.60        3.81      1.27 o 
  -5   2  17        0.00        0.00      1.53 o 
  -4   2  17        6.82        5.03      1.55 o 
  -3   2  17        3.03        0.83      1.09 o 
  -2   2  17       27.34       33.76      1.84 o 
  -1   2  17       66.60       75.06      3.09 o 
   0   2  17       49.19       47.52      2.71 o 
   1   2  17        6.89       12.14      1.79 o 
   2   2  17       53.90       70.17      3.57 o 
   3   2  17        5.08        7.48      1.95 o 
   4   2  17        0.03        0.00      2.80 o 
   5   2  17        1.14        2.64      2.91 o 
 -11   3  17        7.82       13.32      1.64 o 
 -10   3  17        0.94        0.00      1.18 o 
  -9   3  17        1.85        2.45      1.31 o 
  -8   3  17        0.30        0.08      1.13 o 
  -7   3  17        0.06        0.00      1.13 o 
  -6   3  17        2.60        0.00      1.47 o 
  -5   3  17       13.22        9.92      1.52 o 
  -4   3  17       18.69       21.53      1.77 o 
  -3   3  17        4.43        6.01      1.99 o 
  -2   3  17       46.16       37.40      2.44 o 
  -1   3  17        1.10        0.84      1.58 o 
   0   3  17       23.46       19.95      2.16 o 
   1   3  17        6.26        4.60      1.60 o 
   2   3  17        0.60        2.40      1.53 o 
   3   3  17        1.31        2.51      1.53 o 
   4   3  17       12.27       12.50      2.39 o 
 -10   4  17        5.10        3.18      1.40 o 
  -9   4  17        6.68        9.03      1.49 o 
  -8   4  17        1.20        0.94      1.18 o 
  -7   4  17        0.04        0.05      1.48 o 
  -6   4  17        8.09        9.20      1.48 o 
  -5   4  17        0.41        0.00      1.91 o 
  -4   4  17       37.50       36.65      2.72 o 
  -3   4  17        0.01        3.74      1.67 o 
  -2   4  17      123.00      129.90      4.15 o 
  -1   4  17        0.19        0.91      1.63 o 
   0   4  17        0.43        0.00      1.58 o 
   1   4  17        0.47        2.48      1.66 o 
   2   4  17        3.11        6.81      1.74 o 
   3   4  17        3.15        7.04      1.70 o 
  -8   5  17        0.36        0.78      1.80 o 
  -7   5  17        0.01        0.00      1.46 o 
  -6   5  17       18.41       21.61      2.38 o 
  -5   5  17        0.47        1.15      2.28 o 
  -4   5  17       27.48       30.12      2.56 o 
  -3   5  17       20.12       20.84      2.54 o 
  -2   5  17       18.03       22.20      3.43 o 
  -1   5  17        1.99        3.39      1.78 o 
   0   5  17        3.87       10.18      1.94 o 
   1   5  17       23.79       27.48      3.39 o 
   2   5  17        2.34        3.69      3.77 o 
  -5   6  17        0.00        0.00      1.72 o 
  -4   6  17        3.07        6.12      5.14 o 
  -3   6  17        0.00        1.14      2.55 o 
  -2   6  17        6.45        7.15      4.71 o 
 -10   0  18       60.38       74.71      3.86 o 
  -8   0  18       97.30       97.34      4.01 o 
  -6   0  18       77.00       73.88      5.29 o 
  -4   0  18        2.71        0.03      1.95 o 
  -2   0  18        3.47        2.10      1.68 o 
   0   0  18        1.40        0.32      1.66 o 
   2   0  18      107.37       95.74      8.81 o 
   4   0  18        0.50        0.29      4.11 o 
 -11   1  18       14.08       13.51      1.72 o 
 -10   1  18       12.16       13.64      1.70 o 
  -9   1  18       47.21       55.34      2.32 o 
  -8   1  18        2.49        0.92      1.64 o 
  -7   1  18       68.28       69.51      2.40 o 
  -6   1  18        0.04        0.00      1.71 o 
  -5   1  18        0.00        1.04      1.49 o 
  -4   1  18       19.05       18.52      1.55 o 
  -3   1  18       42.19       44.94      2.04 o 
  -2   1  18        0.18        0.38      1.03 o 
  -1   1  18        7.79       10.03      1.80 o 
   0   1  18        0.09        2.17      3.09 o 
   1   1  18        0.12        1.92      1.79 o 
   2   1  18       37.50       54.34      5.29 o 
   3   1  18       61.35       60.25      5.29 o 
   4   1  18        1.99        6.17      3.53 o 
 -11   2  18        0.97        0.00      1.38 o 
 -10   2  18        8.72        6.13      1.68 o 
  -9   2  18       66.73       68.25      2.69 o 
  -8   2  18        0.57        0.00      1.34 o 
  -7   2  18        4.16        2.65      1.29 o 
  -6   2  18        0.47        0.00      1.17 o 
  -5   2  18       19.65       20.22      1.73 o 
  -4   2  18       24.03       20.09      1.97 o 
  -3   2  18        0.09        0.23      1.20 o 
  -2   2  18       11.59       12.59      1.96 o 
  -1   2  18       48.41       52.11      3.05 o 
   0   2  18      109.62      107.42      3.59 o 
   1   2  18       29.94       26.63      2.63 o 
   2   2  18       16.62       21.84      2.44 o 
   3   2  18       44.92       53.98      5.18 o 
   4   2  18       15.10       16.29      3.84 o 
 -10   3  18        1.05        1.96      1.36 o 
  -9   3  18        6.94        8.63      1.54 o 
  -8   3  18        0.45        0.00      1.09 o 
  -7   3  18        7.17        6.76      1.44 o 
  -6   3  18        0.88        0.00      1.28 o 
  -5   3  18        3.27        2.91      2.09 o 
  -4   3  18       15.09       12.21      2.06 o 
  -3   3  18        3.86        6.86      1.88 o 
  -2   3  18        8.63       10.86      1.97 o 
  -1   3  18        0.05        3.34      1.62 o 
   0   3  18       31.83       35.14      2.88 o 
   1   3  18       69.29       74.09      3.17 o 
   2   3  18        4.94        6.00      1.80 o 
   3   3  18        0.31        0.17      2.18 o 
  -9   4  18        0.68        0.00      1.32 o 
  -8   4  18        0.45        0.00      1.37 o 
  -7   4  18        1.53        0.57      1.32 o 
  -6   4  18        0.03        0.00      1.54 o 
  -5   4  18        0.05        0.00      1.61 o 
  -4   4  18        0.30        0.00      2.76 o 
  -3   4  18        0.51        2.44      2.15 o 
  -2   4  18        0.28        0.87      1.61 o 
  -1   4  18        1.85        5.80      2.54 o 
   0   4  18        0.99        2.94      1.72 o 
   1   4  18        0.05        1.13      1.65 o 
   2   4  18        7.56        8.18      1.90 o 
  -6   5  18        0.77        0.94      1.84 o 
  -5   5  18        5.50        8.21      3.14 o 
  -4   5  18       15.34        8.14      2.15 o 
  -3   5  18        1.07        0.25      2.12 o 
  -2   5  18        0.46        2.52      4.49 o 
  -1   5  18        0.06        1.31      3.14 o 
  -9   0  19        9.25        3.89      2.18 o 
  -7   0  19       19.67       20.16      2.44 o 
  -5   0  19       54.93       54.91      3.11 o 
  -3   0  19       13.69       10.31      2.64 o 
  -1   0  19       16.03       19.84      2.45 o 
   1   0  19       46.03       60.50      7.93 o 
   3   0  19        2.47        4.99      5.29 o 
 -10   1  19       20.10       31.96      2.79 o 
  -9   1  19        5.76        3.18      1.47 o 
  -8   1  19       68.23       72.66      2.62 o 
  -7   1  19        3.63        0.28      1.62 o 
  -6   1  19        5.32        1.75      1.26 o 
  -5   1  19        7.71        5.40      1.42 o 
  -4   1  19        0.37        0.00      1.15 o 
  -3   1  19       15.68       18.38      1.98 o 
  -2   1  19       31.89       41.87      3.13 o 
  -1   1  19        4.58        2.41      2.64 o 
   0   1  19       21.88       26.68      2.47 o 
   1   1  19       11.75       21.88      4.36 o 
   2   1  19        0.26        4.70      3.51 o 
   3   1  19        0.15        2.11      3.42 o 
  -9   2  19        1.31        0.50      1.74 o 
  -8   2  19       11.46       14.08      1.61 o 
  -7   2  19        2.28        0.00      1.61 o 
  -6   2  19        0.00        0.00      1.83 o 
  -5   2  19        1.60        0.00      1.66 o 
  -4   2  19        3.21        0.00      1.38 o 
  -3   2  19       29.11       28.39      2.45 o 
  -2   2  19        1.44        1.90      2.33 o 
  -1   2  19        5.13        8.46      1.82 o 
   0   2  19       13.79       18.46      2.50 o 
   1   2  19        0.55        3.33      1.96 o 
   2   2  19        3.91        7.42      3.63 o 
  -8   3  19        9.11       12.86      1.75 o 
  -7   3  19        0.47        0.12      1.66 o 
  -6   3  19        5.33        5.26      1.79 o 
  -5   3  19       10.08        7.32      2.11 o 
  -4   3  19        3.45        3.29      1.89 o 
  -3   3  19       51.73       51.48      4.43 o 
  -2   3  19        1.04        4.35      1.66 o 
  -1   3  19        1.18        4.44      2.47 o 
   0   3  19        0.57        5.28      1.63 o 
   1   3  19        4.88        7.06      1.77 o 
  -6   4  19        1.91        0.00      2.59 o 
  -5   4  19        0.51        0.00      4.07 o 
  -4   4  19        0.16        0.00      2.42 o 
  -3   4  19        0.07        0.00      1.67 o 
  -2   4  19        3.46        0.36      2.42 o 
  -1   4  19        0.01        2.68      1.78 o 
  -8   0  20       38.41       38.68      3.99 o 
  -6   0  20        3.57        0.00      3.54 o 
  -4   0  20        6.65        4.78      2.18 o 
  -2   0  20        1.12        0.64      1.93 o 
   0   0  20        1.88        5.87      5.58 o 
  -8   1  20       28.01       25.35      2.00 o 
  -7   1  20        1.64        0.07      2.10 o 
  -6   1  20        1.83        0.40      1.27 o 
  -5   1  20        5.22        7.64      2.20 o 
  -4   1  20        0.65        0.00      1.31 o 
  -3   1  20        1.11        1.81      1.71 o 
  -2   1  20        2.99        2.55      1.84 o 
  -1   1  20        1.26        0.18      1.81 o 
   0   1  20       11.75       13.32      4.25 o 
  -7   2  20        0.19        0.00      2.31 o 
  -6   2  20        0.26        0.00      1.13 o 
  -5   2  20        0.31        0.00      1.24 o 
  -4   2  20        0.00        0.00      1.51 o 
  -3   2  20        9.19        9.72      2.49 o 
  -2   2  20        0.00        0.53      2.08 o 
  -1   2  20       12.93       19.33      2.78 o 
   0   2  20        1.16        0.98      1.95 o 
  -5   3  20        0.02        0.02      1.99 o 
  -4   3  20        7.73        9.09      4.28 o 
  -3   3  20        3.93        3.15      1.84 o 
  -2   3  20        3.43        5.18      3.69 o 
  -5   0  21       14.32       10.70      3.38 o 
  -3   0  21       14.70       17.48      2.67 o 
                                                 
